# Supplementary material for: The New SH3b_T Domain Increases the Structural and Functional Variability Among SH3b-Like CBDs from Staphylococcal Phage Endolysins
Source: Probiotics Antimicrob Proteins. 2024 Jul 30;17(6):3930–43. doi: 10.1007/s12602-024-10309-0 (PMC12634807; doi:10.1007/s12602-024-10309-0)
Supplement: Supplementary file 2 — Supplementary file2 Dataset containing sequences and metadata used in this work (CSV 145 KB) [file 12602_2024_10309_MOESM2_ESM.csv]

proteinID	uniqID	full.seq	full.length	dom.name	dom.start	dom.end	dom.seq	dom.length
A0A5E9MA87	A0A5E9MA87_383	MAETWNGVPVRYDLLPIGTRRNGEALHTKNGKPSFAVIHDTGNPNTTAQDNVNYYKNTYNIAWSMVASAHIFVDDKEAIICIPVTEVAWHVMLNTTIDNQWYNADADYAAFGVEACYFTDKKRSLKSLDNAARIMAYLTKFWKINYKNEMPGHQDIQYDKQDPGNLLEACSLGRNTSIFDGYVAKHIDGVKIPKVSKKKAGNKGKNKEKPKSKPSTKDYQSAINYMYSLKGKFVDFDNRWAYQCMDLAVDYVYHITNGKVRMWGNAKDSILNIFPKGWKIVKNTSDYIPPVGAIGVCTYGIYQRYGHIYLVWDNSGGTNTQTVLEQNFDGNADTPAKLRVDNFYGTTHYIVPSFVDEDYDVNKIKTVTTRKATNKYNGKRVPKNLVWSKTPHYIAKADS…	574	IPLA5_CBD	383	458	KNLVWSKTPHYIAKADSAGVTICKDVKNGYMKKTNLVYKAGYSPFYVYEVREGWARVYSESSNYWVWHERLIITKE	76
A0A5E9MA87	A0A5E9MA87_496	MAETWNGVPVRYDLLPIGTRRNGEALHTKNGKPSFAVIHDTGNPNTTAQDNVNYYKNTYNIAWSMVASAHIFVDDKEAIICIPVTEVAWHVMLNTTIDNQWYNADADYAAFGVEACYFTDKKRSLKSLDNAARIMAYLTKFWKINYKNEMPGHQDIQYDKQDPGNLLEACSLGRNTSIFDGYVAKHIDGVKIPKVSKKKAGNKGKNKEKPKSKPSTKDYQSAINYMYSLKGKFVDFDNRWAYQCMDLAVDYVYHITNGKVRMWGNAKDSILNIFPKGWKIVKNTSDYIPPVGAIGVCTYGIYQRYGHIYLVWDNSGGTNTQTVLEQNFDGNADTPAKLRVDNFYGTTHYIVPSFVDEDYDVNKIKTVTTRKATNKYNGKRVPKNLVWSKTPHYIAKADS…	574	IPLA5_CBD	496	573	KKLGWQRKKYFAARADSFGATILNRHGGKGNYSWNMTNTTYGKGQLFYVYEIIDGWCRVHGPSDNYWVWHERLRITKV	78
A0A5B2Z2F9	A0A5B2Z2F9_383	MTEYWNGVPVRYDLLPIGTRRNGEKLHTKNGKPSFAVIHDTGNKDTTAQDNVNYYKNTYNISWSQVASAHIFVDDKECIICIPVTECAWHVMLNTPVDNQWYGMDADYAAFGVEACYFTNKKRSLKSLENAAKIMAYLTKFWKINYKNEMPGHQDIQADKQDPGNLLAACGLGRSTSIFDGYVAKYMKTTKAPKISSKKAGNNAKKVKKPTSKPTTKDYQKAINYMYSLKGKYVDFDRLYKFQCMDLAVDYVYYITNGTVRMWGNAKDSILNVFPKGWKIVKNTTNYVPPVGAIGVATTGIYQQYGHIYLVWDNSGGTVTQTVLEQNFDGNANTPAKLRVDNFTGTTHYIVPSFVNEDYDVNEIKEVTVRKAQPTKNTKRVPYNMTWSKTPKYIAKADS…	574	IPLA5_CBD	383	458	YNMTWSKTPKYIAKADSAGATICKDVKNGYMKKTNLVYKAGYSPFYVYEVREGWARVYSESSNYWVWHERLIITKT	76
A0A5B2Z2F9	A0A5B2Z2F9_496	MTEYWNGVPVRYDLLPIGTRRNGEKLHTKNGKPSFAVIHDTGNKDTTAQDNVNYYKNTYNISWSQVASAHIFVDDKECIICIPVTECAWHVMLNTPVDNQWYGMDADYAAFGVEACYFTNKKRSLKSLENAAKIMAYLTKFWKINYKNEMPGHQDIQADKQDPGNLLAACGLGRSTSIFDGYVAKYMKTTKAPKISSKKAGNNAKKVKKPTSKPTTKDYQKAINYMYSLKGKYVDFDRLYKFQCMDLAVDYVYYITNGTVRMWGNAKDSILNVFPKGWKIVKNTTNYVPPVGAIGVATTGIYQQYGHIYLVWDNSGGTVTQTVLEQNFDGNANTPAKLRVDNFTGTTHYIVPSFVNEDYDVNEIKEVTVRKAQPTKNTKRVPYNMTWSKTPKYIAKADS…	574	IPLA5_CBD	496	573	KKLSWKKNKYFAARSDALGVTILKRHGGKGNYSWSKTNITYGRGQLFYVYEIIDGWCRVHSASSNYWVWHERLRITKI	78
A0A507SM69	A0A507SM69_383	MAETWNGVKVRYDLLPIGTRRCGERLHTKNGKPSFAVMHDTGNPNTTAQDNVNYYKNSYNIDWSMVASAHIFVDDKEAIICIPVTEVAWHVLLNTTIDNQWYHADADYAAFGVEACYFTDKKRSLKSLDNAARIMAYLTKFWKINYKTEMPGHQDIQYDKQDPGNLLAACGLGRNTSHFDAYVAKYMDGAKVPKISSKKAGNKGKHKGKSTTKPTTKAYQDAVNYMYSMKGRYIDFDRMYGEQCMDVAVDYVYHVTNNTVRLWGNAKDAVSNIFPKGWKIVKNTPNFVPPVGSIGVCTAGIYATYGHIYLVWDNSGGTVTQTVLEQNFDGNHNTPAKLRVDNFAGTTHYIIPSFVDGSYDVNKIKEVELRKGKKQTNGKRVPKHLTWSKTPHYLAKADS…	574	IPLA5_CBD	383	458	KHLTWSKTPHYLAKADSLGVTICKSAKNGYMNKTNLVYNAGYSPFYVYEVRDGWARVYSESSNYWVWHERLIITKT	76
A0A507SM69	A0A507SM69_496	MAETWNGVKVRYDLLPIGTRRCGERLHTKNGKPSFAVMHDTGNPNTTAQDNVNYYKNSYNIDWSMVASAHIFVDDKEAIICIPVTEVAWHVLLNTTIDNQWYHADADYAAFGVEACYFTDKKRSLKSLDNAARIMAYLTKFWKINYKTEMPGHQDIQYDKQDPGNLLAACGLGRNTSHFDAYVAKYMDGAKVPKISSKKAGNKGKHKGKSTTKPTTKAYQDAVNYMYSMKGRYIDFDRMYGEQCMDVAVDYVYHVTNNTVRLWGNAKDAVSNIFPKGWKIVKNTPNFVPPVGSIGVCTAGIYATYGHIYLVWDNSGGTVTQTVLEQNFDGNHNTPAKLRVDNFAGTTHYIIPSFVDGSYDVNKIKEVELRKGKKQTNGKRVPKHLTWSKTPHYLAKADS…	574	IPLA5_CBD	496	573	TKLKWRKNKYFAARTDALGATILQRHGGKGNYTWNKTNITYGRGQLFYVYEIIDGWCRVHGASDNYWVWHERLRITKL	78
H9A0Q2	H9A0Q2_383	MTEYWNGVPVRYDLLPIGTRRNGERLHTKDGKPKFAVIHDTGNLDSTAQQNVNWYKNTYNISWSQVASAHIFVDDKEAIICIPVTECAWHVMLNTTIDNAWYGADADYAAFGVEGCYFTDKKRSLKSLENTAKVMAYLTKFWKINYKNEMPGHQDIQFDKQDPGNLLAACGLGRDTHNFDLYVAKYMNETKVPVIKGKKAGNNAKKVTNTKSRPKTKSYQDAINYMYSLKGKYVDFDGMYGEQCMDLAVQYVYHITDGTIRMWGNAKDSILNVFPKGWQIVKNTPSYIPPVGAIGVCTTGIYQEYGHIYLVWDNSGGTNTQTVLEQNFDGNHNTPAKLRVDNFYGTTHYIVPSFINETYDVKKITKVNIQKPQAPVIKEKLPKNLTWSKEPYFKAKAGE…	578	IPLA5_CBD	383	458	KNLTWSKEPYFKAKAGENGVTIREDVKNGYMKKTKLFYKANFSPFYVYEVREGWARVYSETANYWVRREDLIITEK	76
H9A0Q2	H9A0Q2_500	MTEYWNGVPVRYDLLPIGTRRNGERLHTKDGKPKFAVIHDTGNLDSTAQQNVNWYKNTYNISWSQVASAHIFVDDKEAIICIPVTECAWHVMLNTTIDNAWYGADADYAAFGVEGCYFTDKKRSLKSLENTAKVMAYLTKFWKINYKNEMPGHQDIQFDKQDPGNLLAACGLGRDTHNFDLYVAKYMNETKVPVIKGKKAGNNAKKVTNTKSRPKTKSYQDAINYMYSLKGKYVDFDGMYGEQCMDLAVQYVYHITDGTIRMWGNAKDSILNVFPKGWQIVKNTPSYIPPVGAIGVCTTGIYQEYGHIYLVWDNSGGTNTQTVLEQNFDGNHNTPAKLRVDNFYGTTHYIVPSFINETYDVKKITKVNIQKPQAPVIKEKLPKNLTWSKEPYFKAKAGE…	578	IPLA5_CBD	500	577	EKLTWSRKRYFKAKSDALGVTICERHGGKGNYSWNKTNITYPQGQTFYVYEILDGWARVHGESDNYWVWHERLRITKV	78
A0A4Q9WQ56	A0A4Q9WQ56_500	MTEYWNGVPVRYDLLPIGTRRNGERLHTKDGKPKFAVIHDTGNVNSTAQQNVNYYRNTYNVPWSQVASAHIFVDDKEAIICIPVTECAWHVMLNTTIDNAWYGADADYAAFGVEGCYFTDKKRSLKSLENTAKVMAYLTKFWKINYKNEMPGHQDIQSDKQDPGNLLAACGLGRDTHNFDLYVAKYMNETKVPVIKGKKAGNNAKKVTNTKSRPKTKSYQDAINYMYSLKGKYVDFDGMYGEQCMDLAVQYVYHITDGTIRMWGNAKDAILNVFPKGWQIVKNTPSYIPPVGAIGVCTTGIYQEYGHIYLVWDNSGGTNTQTVLEQNFDGNHNTPAKLRVDNFYGTTHYIVPSFINETYDVKKITKVNIQKPQAPVIKEKLPKNLTWSKEPYFKAKAGE…	578	IPLA5_CBD	500	577	TKLTWSRKRYFKAQADALGVTICERHGGKGNYSWNKTNITYPQGQTFYVYEILDGWARVHGESDNYWVWHERLRITKV	78
A0A5F0TZM9	A0A5F0TZM9_381	MTEYWNGVPVRYDLLPIGTRRTGDKLQGGKPKFAVIHDTGNIDTSAQANVNYYKNSPNIAWSMVASAHIFVDDKEAIICIPVTEVAWHVLLNTTIDNAWYGADADYAAFGVEACYFRDRKRSLKSLNNAAKVMAYLTKFWKINYKNEMPGHQDIQYDKQDPGNLLEACGLGRATSNFDMYVAKYMDETKVPVVSKKKAGANAKKVTNVTKKPSNKSYQDAINYMYSLKGKYVDFDGLYGYQCADLVVDYVYHVTNNTVRMWGNAKDLPNNVFPKGWKVVKNTASYVPPVGAVGVCTIGIYAEYGHTYLVWDNSGGTNTQTVLEQNFDGNHDTPAKLRVDNFYGTTHYIVPSFVDEGYDVQKIKEVQTRKAPKKVIDTDLPTNLTWSKEPYFKAIADSLG…	576	IPLA5_CBD	381	456	TNLTWSKEPYFKAIADSLGVTICESTSKGYMNKTDLKYNAGFSPFYVYEVREGWARVYSESSNYWVWHERLIITDI	76
A0A5F0TZM9	A0A5F0TZM9_498	MTEYWNGVPVRYDLLPIGTRRTGDKLQGGKPKFAVIHDTGNIDTSAQANVNYYKNSPNIAWSMVASAHIFVDDKEAIICIPVTEVAWHVLLNTTIDNAWYGADADYAAFGVEACYFRDRKRSLKSLNNAAKVMAYLTKFWKINYKNEMPGHQDIQYDKQDPGNLLEACGLGRATSNFDMYVAKYMDETKVPVVSKKKAGANAKKVTNVTKKPSNKSYQDAINYMYSLKGKYVDFDGLYGYQCADLVVDYVYHVTNNTVRMWGNAKDLPNNVFPKGWKVVKNTASYVPPVGAVGVCTIGIYAEYGHTYLVWDNSGGTNTQTVLEQNFDGNHDTPAKLRVDNFYGTTHYIVPSFVDEGYDVQKIKEVQTRKAPKKVIDTDLPTNLTWSKEPYFKAIADSLG…	576	IPLA5_CBD	498	575	KKLKWRKKKYFEAKTDALGATILERHGGAGNYSWSKTNITYGQGEIFYIYEVIDGWCRVHSESSNFWVWHERLRITKV	78
A0A1E5TTV4	A0A1E5TTV4_385	MTKEKWNGVPVRYDWLPIGTRRSGQPLTTGNPKFMVAHDTGNKDTTAQDNVDYYKNSYNIDWSIVASAHIFVDDKECVVCIPVTEKAWHVLYGASADNKMYGVDANDGAFGAEGSYFSDKSRSQKSLDNLARVIAYLCNYWEIDYKTGMPGHQDIQVGKVDPGNLLKHAGYGRDVSDLDKIIAKYIDGVDEESDSEPSKELSEPTKEKPTESPHTDISYKEAIEYMHSLKGIFVDFDNAFAYQCMDLIVDYADHVTNCYRIWGNAKDLTWVALPKGWKFVENTPDYVPPIGTIAVFTEGIYKKWGHTGLVWDNSGGTESFVILEQNYDTLANSPAMLRTDNYAGLTHFIVPDFVDEDVDLSDITPMPIKEVKKGTTLKIGNVPPKKLTWSNQPYYRATA…	570	IPLA5_CBD	385	460	KKLTWSNQPYYRATADSEGVSICRPNHNNVMVVTSESYNAGYNDLYIYEIRDGWARVYSPDNNGFVWYERLRINKV	76
A0A1E5TTV4	A0A1E5TTV4_491	MTKEKWNGVPVRYDWLPIGTRRSGQPLTTGNPKFMVAHDTGNKDTTAQDNVDYYKNSYNIDWSIVASAHIFVDDKECVVCIPVTEKAWHVLYGASADNKMYGVDANDGAFGAEGSYFSDKSRSQKSLDNLARVIAYLCNYWEIDYKTGMPGHQDIQVGKVDPGNLLKHAGYGRDVSDLDKIIAKYIDGVDEESDSEPSKELSEPTKEKPTESPHTDISYKEAIEYMHSLKGIFVDFDNAFAYQCMDLIVDYADHVTNCYRIWGNAKDLTWVALPKGWKFVENTPDYVPPIGTIAVFTEGIYKKWGHTGLVWDNSGGTESFVILEQNYDTLANSPAMLRTDNYAGLTHFIVPDFVDEDVDLSDITPMPIKEVKKGTTLKIGNVPPKKLTWSNQPYYRATA…	570	IPLA5_CBD	491	569	SDLNWSDSAYFRGRIDSYGATVTKRTGNSSNYDWHLTNESYNAGYDQFYIFEILDGWARVYSSSNNGWVWHQRLRVVET	79
A0A2T4LAN0	A0A2T4LAN0_499	MMAEKWNGVPVKYDFLPIGTRRSGQPLTSKKPLFAVAHDTGNPETTAQTNVNYYKNTYMIDWSLVASAHIFVDDKECIVCIPVTEKAWHVLYNTPTDNQWYNADANDVAFGVEGSYFPSSQERSRKSLDNMARVLAYLCNYWDIDYKTEVLGHQDIQNDKIDPGNLLEACGYSRNIKNLDKQIAKYINGVQEETSEKPSEKLLEKTKEKVKLSPQSTVKYKEAIEYMHSLKGQFVDFDNMYAYQCADLSVDFIYHVTGGVRFYGNAKELHTLNAMPKGWKVVKNTRNYVPPICAIAVYTEGIYREWGHTGLVWDNSGGTNTFTILEQNYDGNANTPAKLREDDYTGLTHFIVPDFADDSVDLTDIKEVKTATRKSNGTLTINATPPKKLTWSNQPYFKA…	574	IPLA5_CBD	499	573	RSMKKSSKARFRARVDHYGATLVKFKGKEWYTTNDVYRAGYSQFYVFEVKDGWCRVYSKNNNGWIWYERLRITKV	75
A0A291JLN3	A0A291JLN3_386	MAREYIGKWNGVDVYFDLLPIGTRRSGQKLTTGTPAFAVAHDTGNLNTTAQNNVNYYRNSYNIDWALVASAHVFVDDKEAIICIPVTEKAWHVLYNAVTDNNWYGLDSNDAAFGVEGSYFSDKKRSKKSLDNLARILAYLCDYWKIDHKTEMPGHQDIQAGKVDPGNLLEAASYSRNISNLDKLVNKYIGGVQEDDNMPDEVKEPTKEKPTESPQSHVKLKEAIEYMHSMKGQYIDFDDEFAYQCVDVITDFVHHVTKGVRFWGNAKDLINNVMPKGWKVVENTKNYIPPVTAIAVYTEGIYSKWGHTGLVWDNSGGTKSFTILEQNYDGNANSPAKLREDNYSGLTHFIVPDFADDSVDLTTIGNVKPKAPSKGQTLKLNSVPPKKLTWSNQPYFKAV…	577	IPLA5_CBD	386	460	KKLTWSNQPYFKAVADNAGATICRPNHNNVMVLTNEVYGQGDVFYVYEIRDGWARVYSPSNDGFVWYERLRITEV	75
A0A291JLN3	A0A291JLN3_498	MAREYIGKWNGVDVYFDLLPIGTRRSGQKLTTGTPAFAVAHDTGNLNTTAQNNVNYYRNSYNIDWALVASAHVFVDDKEAIICIPVTEKAWHVLYNAVTDNNWYGLDSNDAAFGVEGSYFSDKKRSKKSLDNLARILAYLCDYWKIDHKTEMPGHQDIQAGKVDPGNLLEAASYSRNISNLDKLVNKYIGGVQEDDNMPDEVKEPTKEKPTESPQSHVKLKEAIEYMHSMKGQYIDFDDEFAYQCVDVITDFVHHVTKGVRFWGNAKDLINNVMPKGWKVVENTKNYIPPVTAIAVYTEGIYSKWGHTGLVWDNSGGTKSFTILEQNYDGNANSPAKLREDNYSGLTHFIVPDFADDSVDLTTIGNVKPKAPSKGQTLKLNSVPPKKLTWSNQPYFKAV…	577	IPLA5_CBD	498	576	SKLGWSKKCKFRGKVDHYGATVAKRSGKKGNYQWSLTNETYRAGYDDFYIFEVLDGWCRVYSHNNNGWVWHERLRIVEV	79
A0A2T4KDY0	A0A2T4KDY0_499	MMAEKWNGVPVKYDFLPIGTRRSGQPLTSKKPLFAVAHDTGNPETTAQTNVNYYKNTYMIDWSLVASAHMFVDDKECIVCIPVTEKAWHVLYNTPTDNQWYNADANDVAFGVEASYFPSSQSRSRKSLDNMARVLAYLCNYWDIDYKTEVPGHQDIQVDKIDPGNLLEACGYSRNIKNLDKQVAKYINGVQEGTSEKPSEKLSEKTKEKVTPSPQSTVKYKEAIEYMHSLKGQFVDFDNMYAYQCADLSVDFIYHVTGGVRFYGNAKELHTLNAMPKGWKVVKNTRNYVPPICAIAVYTEGIYREWGHTGLVWDNSGGTNTFTILEQNYDGNANTPAKLREDDYTGLTHFIVPDFADDSVDLTDVKEVKTATRKSNGSLTINATPPKKLTWSNQPYFKA…	574	IPLA5_CBD	499	572	KTMNKSSKARFRARTDHYGATLVKFKGKEWYTTNDVYRAGYSQFYVFEVKDGWCRVYSKNNNGYIWHERLRIVE	74
J9GUR8	J9GUR8_385	MAQEKWNGVPVRYDWLPIGTRRSGQPLTTGKPKFAVAHDTGNKDTTAQNNIDYYKNSYNIDWSIVASAHIFVDDKECVVCIPVTEKAWHVLYGASADNQMYGVDANDGAFGVEGSYFTDKSRSQKSLDNLARVVAYLCNYWNIDYKTELPGHQDIQVGKVDPGNLLEHAGYGRDVSNLDKIIAEYINGVDEESDSEPSKELSETTKEKPTESPHTNVDYKEAIEYMHSLKGQFVDFDKRFAFQCMDLIVDYADHVTNGYRIWGNAKDLTWVALPKGWKLVENTPDYVPPIGTIAVFTEGIYKKWGHTGLVWDNSGGTESFVILEQNYDTLANSPAMLRTDNYDGLTHFIVPDFVDEDVDLTDITPEPIKEVKKGTTLKVGNVPPKKLTWSNQPYFRATV…	570	IPLA5_CBD	385	460	KKLTWSNQPYFRATVDSEGVSICRPNHNNVMVPTNEQYNAGYEDLYIYEIRDGWARVYSPDNDGFVWYERLRINKV	76
A0A318RBH6	A0A318RBH6_494	MAEKWNGVPVKYDFLPIGTRRSGQALTSKKPLFAVAHDTGNPETTAQTNVNYYKNTYMIDWSIVASAHIFVDDKECIVCIPVTEKAWHVLYNTPTDNQWYNADANDVAFGVEGSYFPSSQKRSRKSLDNMARVLAYLCNYWGIDYKTEVPGHQDIQDDKIDPGNLLEACGYSRNVKHLDKQIAKYINGVKPAPSKKLSTKTSKKPTPSPQSVVKYKQAIEYMHSLKGQFVDFDKMYAYQCADLSVDFIYHVTGGVRFYGNAKELHTLNAMPKGWKVVKNTRNYVPPICAIAVYTEGIYREWGHTGLVWDNSGGTNTFTILEQNYDGNANTPAKLREDDYTGLTHFIVPDFADDSVDLTDIKEVKATKRQSNSSITVNKKPPKKLTWSNQPYFKAIADNA…	569	IPLA5_CBD	494	568	KTMKKSSKAKFRARVDHYGATLVKFKGKEWYTTNDVYRAGYNQFYVFEVKDGWCRVYSKNNNGYIWHERLRITKV	75
A0A7T9LAT0	A0A7T9LAT0_386	MAKKHIGKWNGVDVYFDLLPIGTRRSGQKLTTGTPAFAVAHDTGNLNTTAQNNVDYYRNSYNIDWALVASAHVFVDDKEAIICIPVTEKAWHVLYNAVTDNNWYDLDSNDAAFGVEGSYFSDKARSKKSLDNLARILAYLCDYWKIDHKTEMPGHQDIQAGKVDPGNLLEAAGYSRNISNLDKLVNKYIGGVQEDDNMPDEVKEPTKEKPTQSPQSHVELKEAIEYMHSMKGQYIDFDDEFAYQCVDVITDFVHHVTGGVRFWGNAKDLINNVMPKGWKVVENTPNYIPPVTAIAVYTEGIYSKWGHTGLVWDNSGGTETFTILEQNYDAQANTPAKLRVDDYSGLSHFIVPDFADDSVDLADIGTVKPKEKKSGKALKLNSIPPKSLTWSNQAYFKAV…	577	IPLA5_CBD	386	460	KSLTWSNQAYFKAVADNEGVTICKPNHNNVMTLTGEEYGQGDVFYVYEIRDGWARVYSPSNNGYVWHERLRITKI	75
A0A7T9LAT0	A0A7T9LAT0_498	MAKKHIGKWNGVDVYFDLLPIGTRRSGQKLTTGTPAFAVAHDTGNLNTTAQNNVDYYRNSYNIDWALVASAHVFVDDKEAIICIPVTEKAWHVLYNAVTDNNWYDLDSNDAAFGVEGSYFSDKARSKKSLDNLARILAYLCDYWKIDHKTEMPGHQDIQAGKVDPGNLLEAAGYSRNISNLDKLVNKYIGGVQEDDNMPDEVKEPTKEKPTQSPQSHVELKEAIEYMHSMKGQYIDFDDEFAYQCVDVITDFVHHVTGGVRFWGNAKDLINNVMPKGWKVVENTPNYIPPVTAIAVYTEGIYSKWGHTGLVWDNSGGTETFTILEQNYDAQANTPAKLRVDDYSGLSHFIVPDFADDSVDLADIGTVKPKEKKSGKALKLNSIPPKSLTWSNQAYFKAV…	577	IPLA5_CBD	498	576	AKIKWGRKAKFRGKLDYYGATIAKRSGKKGNYDWSLTNESYPAGYDDFYIFEIRDGWARVYSPSNNGWVWHERLRIVEV	79
A0A291JKU6	A0A291JKU6_385	MAQEKWNGVPVRYEWLPIGTRRSGQSLTTGKPKFAVAHDTGNKDTTAQDNVDYYKNSYNIDWSIVASAHIFVDDKECIVCIPVTEKAWHVLYGAIKDNQWYGVDANDGAFGAEGSYFTDKTRSQNSLDNLARVLAYLCNYWGIDYKTEMPGHQDIQVGKVDPGNLLEYAGYGRDVSNLDKLVTKYIDGVEEESDSEPSKELSETTTEKPTESPQTNVDYKEAIEYMHSLKGQYIDFDNFAAYQCMDLILDYADHVTNGYRIWGNAIDLTWVALPKGWKLVENTPDYVPPIGTIAVYTEGIYDKWGHTGLVWDNSGGTETFVILEQNYDTLANSPAKLRTDNYAGLTHFILPDFVDEDVDLSNITPEPVNTNENNATLKVGNVPPNKLTWSNQPYFRATA…	570	IPLA5_CBD	385	460	NKLTWSNQPYFRATADNEGVSICRPNHNNVMVVTSGSYDPGYNQFYVYEIRDGWARVYSPDNDGFVWYERLRINVV	76
A0A291JKU6	A0A291JKU6_491	MAQEKWNGVPVRYEWLPIGTRRSGQSLTTGKPKFAVAHDTGNKDTTAQDNVDYYKNSYNIDWSIVASAHIFVDDKECIVCIPVTEKAWHVLYGAIKDNQWYGVDANDGAFGAEGSYFTDKTRSQNSLDNLARVLAYLCNYWGIDYKTEMPGHQDIQVGKVDPGNLLEYAGYGRDVSNLDKLVTKYIDGVEEESDSEPSKELSETTTEKPTESPQTNVDYKEAIEYMHSLKGQYIDFDNFAAYQCMDLILDYADHVTNGYRIWGNAIDLTWVALPKGWKLVENTPDYVPPIGTIAVYTEGIYDKWGHTGLVWDNSGGTETFVILEQNYDTLANSPAKLRTDNYAGLTHFILPDFVDEDVDLSNITPEPVNTNENNATLKVGNVPPNKLTWSNQPYFRATA…	570	IPLA5_CBD	491	569	DDLNWSDSAYFRGRVDSYGATITKHTGSNGNYDWHLTNESYSAGYDQFYIFEILNGWARVYSSSNNGWVWHERLRIVEV	79
A0A1B1G6I1	A0A1B1G6I1_385	MAQEKWNGIPVRYDWLPIGTRRSGQPLTTGNPKFMVAHDTGNKETTAQDNVDYYKNSYNIDWSIVASAHIFVDDKECIVCIPVTEKAWHVLYGASADNQLYGVDANDGAFGAEGCYFTDKTRSQKSLDNLARVIAYLCNYWKVDYKTELPGHQDIQVGKVDPGNLLEHAGYGRDVSNLDKIIAKYIDGVDEESDSEPSKELSETTKEKPTESPHTDISYKEAIEYMHSLKDLFVDFDNAFAFQCMDLIVDYANHVTNGYRIWGNAKDLTWVALPKGWKLVENTPDYVPPIGTIAVYTEGIYKKWGHTGLVWDNSGGTESFVILEQNYDTLANSPAKLRTDNFDGLTHFIVPDFVDEDVDLTDIKPTKVKESKKGKALELGNVPPKKLTWSNQPYFRATA…	570	IPLA5_CBD	385	460	KKLTWSNQPYFRATADSEGVSICRPNHNNVMVVTSETYNAGYEDLYIYEIRDGWARVYAPDNDGFIWYERLRINTV	76
A0A1B1G6I1	A0A1B1G6I1_491	MAQEKWNGIPVRYDWLPIGTRRSGQPLTTGNPKFMVAHDTGNKETTAQDNVDYYKNSYNIDWSIVASAHIFVDDKECIVCIPVTEKAWHVLYGASADNQLYGVDANDGAFGAEGCYFTDKTRSQKSLDNLARVIAYLCNYWKVDYKTELPGHQDIQVGKVDPGNLLEHAGYGRDVSNLDKIIAKYIDGVDEESDSEPSKELSETTKEKPTESPHTDISYKEAIEYMHSLKDLFVDFDNAFAFQCMDLIVDYANHVTNGYRIWGNAKDLTWVALPKGWKLVENTPDYVPPIGTIAVYTEGIYKKWGHTGLVWDNSGGTESFVILEQNYDTLANSPAKLRTDNFDGLTHFIVPDFVDEDVDLTDIKPTKVKESKKGKALELGNVPPKKLTWSNQPYFRATA…	570	IPLA5_CBD	491	569	SDLNWSDNAYFRGRIDSYGATVTKRTGNSSNYNWNLTNKSYSAGYDQFYIFEILDGWARVYSSSNNGWVWHERLRVVET	79
A0A380F6B7	A0A380F6B7_498	MARKHIGKWNGVDVYFDLLPIGTRRSGQKLTTGNPAFAVAHDTGNLNTTAQNNVDYYRNSYNIDWSLVASAHVFVDDKEAIICIPVTEKAWHVLYNAVTDNNWYSLDSNDAAFGVEGSYFSDKARSKKSLDNLARILAYLCDYWKIDHKTEMPGHQDIQNGKVDPGNLLEAAGYTRNISNLDKLVNKYIGGVQEDDNMPDEVKEPTKEKPTQSPQSHVELKEAIEYMHSMKGQYIDFDDEFAYQCVDVITDFVHHVTGGVRFWGNAKDLINNVMPKGWKVVENTPNYIPPVTAIAVYTEGIYSKWGHTGLVWDNSGGTETFTILEQNYDAQANTPAKLRVDDYSGLSHFIVPDFADDSVDLADIGTVKPKKTKSGKALKLNSIPPKSLTWSNQAYFKAV…	577	IPLA5_CBD	498	576	DTIKWGRKAKFRGKLDYYGATIAKRSGKKGNYDWSLTNESYPAGYDDFYIFEILDGWARVYSSSNNGWVWHERLRIVEV	79
A0A1X9IAB0	A0A1X9IAB0_184	MKTQKQVVDYIKSLEGKGWDWDNYAGWQCFDTANYHAYFAMGMSLAGEGAKDIPYKNDFTGKADIYNNTPEFLAQPGDIVVWTSPTFGGGYGHVASVISATLNTITVIEQNWLGGGISKTEVATRRSHSYDPSMVFIRPKYAKSSTVTESKPTTVKPVTKPKAPATSNSSSGAKAIVKGKVPPKTLSNSKGAYFRAKADKYGVNICKLQNGKYYPTNEVYQAGYDQFYIFEIKNGWARVYSNSNNGWVWFERLRVVEIFKNKTVAKAKATVAKAKKKVTPKKKTPAPKLKLAIGKKVPKGTIKVQKKPILQAKADSAGVTITTRNGTLKNEKYKPGQIFYVYEVTKDGYCRVYSPDNNGYVWHERLIITKVY	372	IPLA5_CBD	184	258	KTLSNSKGAYFRAKADKYGVNICKLQNGKYYPTNEVYQAGYDQFYIFEIKNGWARVYSNSNNGWVWFERLRVVEI	75
A0A1X9IAB0	A0A1X9IAB0_301	MKTQKQVVDYIKSLEGKGWDWDNYAGWQCFDTANYHAYFAMGMSLAGEGAKDIPYKNDFTGKADIYNNTPEFLAQPGDIVVWTSPTFGGGYGHVASVISATLNTITVIEQNWLGGGISKTEVATRRSHSYDPSMVFIRPKYAKSSTVTESKPTTVKPVTKPKAPATSNSSSGAKAIVKGKVPPKTLSNSKGAYFRAKADKYGVNICKLQNGKYYPTNEVYQAGYDQFYIFEIKNGWARVYSNSNNGWVWFERLRVVEIFKNKTVAKAKATVAKAKKKVTPKKKTPAPKLKLAIGKKVPKGTIKVQKKPILQAKADSAGVTITTRNGTLKNEKYKPGQIFYVYEVTKDGYCRVYSPDNNGYVWHERLIITKVY	372	IPLA5_CBD	301	371	TIKVQKKPILQAKADSAGVTITTRNGTLKNEKYKPGQIFYVYEVTKDGYCRVYSPDNNGYVWHERLIITKV	71
A0A380F908	A0A380F908_386	MARKHIGKWNGVDVYFDLLPIGTRRSGQKLTTGNPAFAVAHDTGNLNTTAQNNVDYYRNSYNIDWSLVASAHVFVDDKEAIICIPVTEKAWHVLYNAVTDNNWYGLDSNDAAFGVEGSYFSDKARSKKSLDNLARILAYLCDYWKIDHKTEMPGHQDIQAGKVDPGNLLEAAGYSRNISNLDKLVNKYIGGVQEDDNMPDEVKEPTKEKPTESPQSQVKLKEAIEYMHSMKGQYIDFDDEFAYQCVDVITDFVHHVTGGVRFWGNAKDLINNVMPKGWKVVENTPNYIPPVTAIAVYTEGIYSKWGHTGLVWDNSGGTDTFTILEQNYDTLANSPAKLRVDDYSGLTHFIVPDFADDSVDLTDIGTVEPKEKKSGKALKLNTIPPKSLTWSNQAYFKAV…	577	IPLA5_CBD	386	460	KSLTWSNQAYFKAVADNEGVTVCKPNHNNVMTLTSEEYGQGDVFYVYEIRDGWARVYSPSNNGYVWHERLRITEI	75
A0A380F908	A0A380F908_498	MARKHIGKWNGVDVYFDLLPIGTRRSGQKLTTGNPAFAVAHDTGNLNTTAQNNVDYYRNSYNIDWSLVASAHVFVDDKEAIICIPVTEKAWHVLYNAVTDNNWYGLDSNDAAFGVEGSYFSDKARSKKSLDNLARILAYLCDYWKIDHKTEMPGHQDIQAGKVDPGNLLEAAGYSRNISNLDKLVNKYIGGVQEDDNMPDEVKEPTKEKPTESPQSQVKLKEAIEYMHSMKGQYIDFDDEFAYQCVDVITDFVHHVTGGVRFWGNAKDLINNVMPKGWKVVENTPNYIPPVTAIAVYTEGIYSKWGHTGLVWDNSGGTDTFTILEQNYDTLANSPAKLRVDDYSGLTHFIVPDFADDSVDLTDIGTVEPKEKKSGKALKLNTIPPKSLTWSNQAYFKAV…	577	IPLA5_CBD	498	576	ATIKWGRKAKFRGKLDYYGATIAKRTGKKGKYKWHLTNEEYQAGYDDFYIFEILDGWARVYSSSNNGWVWYERLRVVEV	79
A0A7U0G8N1	A0A7U0G8N1_184	MKTQKQVVDYIKSLEGKGWDWDNAYGWQCFDTANYHANFAMGMSLAGEGAKDIPYKNDFTGKADLYNNTPEFLAQPGDIVVWTSPTFGGGYGHVASVVSATLNTITVIEQNWLGGGRYMTEVATKRSHSYDPSMVFIRPKYAKSATVTESKPTTVKPVTKPKAPATVNSSSGTKAIVKGKVPPKTLANSKDAYFRAKADKYGVNICKLQNGKYYPTGEVYQAGYDQFYIFEVKNGWARVYSNGNNGWVWFERLRVVEIFKNKTVAKAKATVAKAKKKVTPKKKSPAPKLKLAIGKKVPKGTIKVQKKPILQAKADSAGVTITTRNGTLKNEKYKPGQIFYVYEVTKDGYCRVYSPDNNGYVWHERLIITKVY	372	IPLA5_CBD	184	258	KTLANSKDAYFRAKADKYGVNICKLQNGKYYPTGEVYQAGYDQFYIFEVKNGWARVYSNGNNGWVWFERLRVVEI	75
A0A7U0G8N8	A0A7U0G8N8_222	MTKIMLVAGHGGNDPGAVGNGTNERDFIRNNIVDNVAKYLKQAGHTVAIYGKKQNMYDDTAYGQRVGNTKDYGLYWVKSQGYKVVVEFHLDAASPSASGGHVIIPSAFPADSIDNGIQKALKDTVGVIRGVTKRSDLLHCNVAGQININYRLVELGFITNSSDMNYIKKNLQSFTKEIAEGIHGKSIGGSASKTTPKKTTSKPKATTKKKTSKLKVGQKAPKTLAHKSSKQFIAKADSAGITVCKKVGSKYQKTNLVYKAGTPNFHVYEVKDGWARIYSKDSNLWVWHERLIITKVM	297	IPLA5_CBD	222	296	KTLAHKSSKQFIAKADSAGITVCKKVGSKYQKTNLVYKAGTPNFHVYEVKDGWARIYSKDSNLWVWHERLIITKV	75
K9AUW4	K9AUW4_200	MTKTFIGEWNGIKVYQDYLPFGTRRSGERLSRETPLFMVFHDTGNIDATAQNNIDYYRNTYNIEESRTASAHVFVDDKECVICVPFQEKAWHVLYNVTLDNKWYQGNANDVAIGIEACYFNDVARTKQSFENTCKITAYLCDKWGINPYTHLPGHQQLQADKQDPGNILEKCGYHRNDMKVIYDKVSSYMKMNDFKENEDNDVEFIAGAMPPYRYPAHDDYVCLAISNDEGVTICEREGESWIKTQKTYGGYQLFYIYEIVDGWCRVYDHAANYWVWHERLKVISE	286	IPLA5_CBD	200	286	DNDVEFIAGAMPPYRYPAHDDYVCLAISNDEGVTICEREGESWIKTQKTYGGYQLFYIYEIVDGWCRVYDHAANYWVWHERLKVISE	87
A0A4Q7CP78	A0A4Q7CP78_184	MAQLNFTQNQAMAWIKAFYNKGGQDFDGWYGKQCMDEAIAYCYWLSGGTFRPSGNAIALTSMWLPDTFTRIKNIASTRPQKGDIVVWGYGEYATYGHVGIVTNPDPDGNLMTFVSLDQNWFNASLTHGSPPAYVKHNYNGVWGFIRPKFATESKATQATSKAKTKVAQSIKKVGSLEVGKVPPSKYAWSSKRLFKAKADDLGVTINARSGSKGKYTWNNTSLSYPAGTIFWVYEIMEGWCRIYNSSYNGWVWHERLRITSIDVKPTAKGSAKQKGNAKKPTTNKSTSEKIPKKTNAKKGNNPLNSVDWINSEHITGTKIKYNGNVIDKKDSIKGVVLHNDQGTMKPSQYEQWLYNREASGEYTMGFAAYYVNRNEVLYYHPIDYCEWHVGDSFGNHNYV…	608	IPLA5_CBD	184	261	SKYAWSSKRLFKAKADDLGVTINARSGSKGKYTWNNTSLSYPAGTIFWVYEIMEGWCRIYNSSYNGWVWHERLRITSI	78
A0A3D8YJJ3	A0A3D8YJJ3_172	MKTYSEAISRLRWYEGRYIDFDGYWAYQCMDLAVDYIYWLLGIRMWGNAKDAINNDFKNMATVYENTPSFVPQVGDVAVFRSGIYKQYGHIGIVYNSGNTNQFLILEQNFDGNANTPAKLRWDNYYGCTHFIRPHYKRENTTSKIANKISPPSHKAAGNAASKIVSGSRAPYNLKWSKGAYFNAKVDGLGATSATRYGDNRANYQFNVGQAEYVPGTLIYVFEIIDGWCRIYWNNHNEWIWHERLIVKEVF	251	IPLA5_CBD	172	250	YNLKWSKGAYFNAKVDGLGATSATRYGDNRANYQFNVGQAEYVPGTLIYVFEIIDGWCRIYWNNHNEWIWHERLIVKEV	79
A0A494WD81	A0A494WD81_172	MKTYSEAISRLRWYEGRYIDFDGYWAYQCMDLAVDYIYWLLGIRMWGNAKDAINNDFKNMATVYENTPSFVPQVGDVAVFRSGIYKQYGHIGIVYNSGNTNQFLILEQNFDGNANTPAKLRWDNYYGCTHFIRPHYKRENTTSKIANKISPPSHKAAGNSASKIISGSRAPYNLKWSKGAYFNAKVDGLGATSATRYGDSRANYRFDVGQAEYVPGTLIYVFEIIDGWCRIYWNNHNEWIWHERLIVKEVF	251	IPLA5_CBD	172	250	YNLKWSKGAYFNAKVDGLGATSATRYGDSRANYRFDVGQAEYVPGTLIYVFEIIDGWCRIYWNNHNEWIWHERLIVKEV	79
A0A7Z8ZK36	A0A7Z8ZK36_51	MNNYNGGTHFIRPHYKSENTTSKIANKITPPSHSAASNSDSKITSGSRAPYHLKWSKGAYFNAKVDGLGATSATRYGDSRATYQFNVGQAEYVAGTLIYVFEIIDGWCRIYWNNHNEWIWHERLIVKEVF	130	IPLA5_CBD	51	129	YHLKWSKGAYFNAKVDGLGATSATRYGDSRATYQFNVGQAEYVAGTLIYVFEIIDGWCRIYWNNHNEWIWHERLIVKEV	79
A0A2H4JHU6	A0A2H4JHU6_20	MKKSERKSNSSISVNKKPPKKLTWSNQPYLKAIADNAGVTICRPNHNNVMVTTNEEYKPGDVFYVYEIRDGWARVYSPSNNGYVWYERLIVKDIYKTAGGKTLAKKADKQSVAQRNIIEDTTGLKVNSIPPLNMKKSSKAKFRARVDYYGASLVKFKGKEWYVTNNTYRAGYDQFYIFEIKNGWCRVYSRNNNGWIWHERLRITEVY	207	IPLA5_CBD	20	93	KKLTWSNQPYLKAIADNAGVTICRPNHNNVMVTTNEEYKPGDVFYVYEIRDGWARVYSPSNNGYVWYERLIVKD	74
A0A2H4JHU6	A0A2H4JHU6_132	MKKSERKSNSSISVNKKPPKKLTWSNQPYLKAIADNAGVTICRPNHNNVMVTTNEEYKPGDVFYVYEIRDGWARVYSPSNNGYVWYERLIVKDIYKTAGGKTLAKKADKQSVAQRNIIEDTTGLKVNSIPPLNMKKSSKAKFRARVDYYGASLVKFKGKEWYVTNNTYRAGYDQFYIFEIKNGWCRVYSRNNNGWIWHERLRITEVY	207	IPLA5_CBD	132	206	LNMKKSSKAKFRARVDYYGASLVKFKGKEWYVTNNTYRAGYDQFYIFEIKNGWCRVYSRNNNGWIWHERLRITEV	75
A0A5F1B427	A0A5F1B427_386	MAEKWNGVPVKYDFLPIGTRRSGQPLTSKKPLFAVAHDTGNPETTAQTNVNYYKNTYMIDWSLVASAHIFVDDKECIVCIPVTEKAWHVLYNTPTDNQWYNADANDVAFGVEGSYFPSSQERSRKSLDNMARVLAYLCNYWGIDYKTEVPGHQDIQGDKIDPGNLLEACGYSRNVKNLDKQIAKYINGVQEKTSEKPSEQLSEKTKEKATPSPQSVVKYKEAIEYMRSLKGQYIDFDKEFAFQCADVVVDFIYHVTGGVRFYGNAKQLHTVNAMPKGWKVVKNTRDYVPPICAIAIYTKGVYSRWGHTGLVWDNSGGTKSFTILEQNFDSKANSPAKLREDDYTGLTHFIVPDFADDSVDLTDIKEVKKSERKSNSSISVNKKPPKKLTWSNQAYFKAI…	573	IPLA5_CBD	386	459	KKLTWSNQAYFKAIADNAGVTICRPNHNNVMVTTNEEYKPGDVFYVYEIRDGWARVYSPSNDGYVWYERLIVKD	74
A0A5F1B427	A0A5F1B427_498	MAEKWNGVPVKYDFLPIGTRRSGQPLTSKKPLFAVAHDTGNPETTAQTNVNYYKNTYMIDWSLVASAHIFVDDKECIVCIPVTEKAWHVLYNTPTDNQWYNADANDVAFGVEGSYFPSSQERSRKSLDNMARVLAYLCNYWGIDYKTEVPGHQDIQGDKIDPGNLLEACGYSRNVKNLDKQIAKYINGVQEKTSEKPSEQLSEKTKEKATPSPQSVVKYKEAIEYMRSLKGQYIDFDKEFAFQCADVVVDFIYHVTGGVRFYGNAKQLHTVNAMPKGWKVVKNTRDYVPPICAIAIYTKGVYSRWGHTGLVWDNSGGTKSFTILEQNFDSKANSPAKLREDDYTGLTHFIVPDFADDSVDLTDIKEVKKSERKSNSSISVNKKPPKKLTWSNQAYFKAI…	573	IPLA5_CBD	498	572	LNMKKSSKAKFRARVDYYGASLVKFKGKEWYVTNNTYRAGYSQFYVFEVKEGWCRVYSKNNNGWIWHERLRIVEV	75
A0A1W6JNM6	A0A1W6JNM6_382	MAEKWNGVPVKYDFLPIGTRRSGQPLTSKKPLFAVAHDTGNPETTAQTNVNYYKNTYMIDWSIVASAHIFVDDKECIVCIPVTEKAWHVLYNTPTDNQWYNADANDVAFGVEGSYFPSSQKRSRKSLDNMARVLAYLCNYWGIDYKTEVPGHQDIQDDKIDPGNLLEACGYSRNVKHLDKQIAKYINGVKPAPSKKLSTKTSKKPTPSPQSVVKYKQAIEYMHSLKGQFVDFDKMYAYQCADLSVDFIYHVTGGVRFYGNAKELHTLNAMPKGWKVVRNTRDYVPPICAIAIYTTGVYSRWGHTGLVWDNSGGTKTFTILEQNFDSKANSPAKLREDDYTGLTHFIVPDFADDSVDLTEIKEVQKTQRKSKGTIKLEQKPPLNLTWSNQAYFKAVADSE…	569	IPLA5_CBD	382	455	LNLTWSNQAYFKAVADSEGVRICRPNHNNVMVVTSEEYDPGDVFYVYEIRDGWARVYSPSNDGYVWYERLIVKD	74
A0A1W6JNM6	A0A1W6JNM6_494	MAEKWNGVPVKYDFLPIGTRRSGQPLTSKKPLFAVAHDTGNPETTAQTNVNYYKNTYMIDWSIVASAHIFVDDKECIVCIPVTEKAWHVLYNTPTDNQWYNADANDVAFGVEGSYFPSSQKRSRKSLDNMARVLAYLCNYWGIDYKTEVPGHQDIQDDKIDPGNLLEACGYSRNVKHLDKQIAKYINGVKPAPSKKLSTKTSKKPTPSPQSVVKYKQAIEYMHSLKGQFVDFDKMYAYQCADLSVDFIYHVTGGVRFYGNAKELHTLNAMPKGWKVVRNTRDYVPPICAIAIYTTGVYSRWGHTGLVWDNSGGTKTFTILEQNFDSKANSPAKLREDDYTGLTHFIVPDFADDSVDLTEIKEVQKTQRKSKGTIKLEQKPPLNLTWSNQAYFKAVADSE…	569	IPLA5_CBD	494	568	LNMKKSSKAKFRARVDYYSAALVKFRGKEWYITNNTYNAGYSQFYVFEIRDGWCRVYSKNNNGWIWHERLRIVEV	75
A0A1W6JQL2	A0A1W6JQL2_494	MAEKWNGVPVKYDFLPIGTRRSGQPLTSKKPLFAVAHDTGNPETTAQTNVNYYKNTYMIDWSIVASAHIFVDDKECIVCIPVTEKAWHVLYNTPTDNQWYNADANDVAFGVEGSYFPSSQKRSRKSLDNMARVLAYLCNYWDIDYKTEVPGHQDIQADKIDPGNLLEACGYSRNVKHLDKQIAKYINGVKPAPSKKLSTKTSKKPTPSPKSVVKYKQAIEYMHSLKGQFVDFDNMYAYQCADLSVDFIYHVTGGVRFYGNAKELHTLNAMPKGWKVVKNTRNYVPPICAIAVYTEGIYREWGHTGLVWDNSGGTNTFTILEQNYDGNANTPAKLREDDYTGLTHFIVPDFADDSVDLTDIKEVKKSERKSNSSISVNKKPPKKLTWSNQAYFKAIADNA…	569	IPLA5_CBD	494	568	LNMKKSSKAKFRARVDYYGASLVKFKGKEWYVTNNTYRAGYDQFYIFEIKDGWCRVYSRNNNGWIWYERLRIIEV	75
A0A318RBH6	A0A318RBH6_382	MAEKWNGVPVKYDFLPIGTRRSGQALTSKKPLFAVAHDTGNPETTAQTNVNYYKNTYMIDWSIVASAHIFVDDKECIVCIPVTEKAWHVLYNTPTDNQWYNADANDVAFGVEGSYFPSSQKRSRKSLDNMARVLAYLCNYWGIDYKTEVPGHQDIQDDKIDPGNLLEACGYSRNVKHLDKQIAKYINGVKPAPSKKLSTKTSKKPTPSPQSVVKYKQAIEYMHSLKGQFVDFDKMYAYQCADLSVDFIYHVTGGVRFYGNAKELHTLNAMPKGWKVVKNTRNYVPPICAIAVYTEGIYREWGHTGLVWDNSGGTNTFTILEQNYDGNANTPAKLREDDYTGLTHFIVPDFADDSVDLTDIKEVKATKRQSNSSITVNKKPPKKLTWSNQPYFKAIADNA…	569	IPLA5_CBD	382	455	KKLTWSNQPYFKAIADNAGVTICRPNHNNVMVTTNEEYKPGDVFYVYEIRDGWARVYSASNNGFVWYERLIVKN	74
A0A380F007	A0A380F007_386	MAEKWNGVPVKYDFLPIGTRRSGQPLTSKKPLFAVAHDTGNPETTAQTNVNYYKNTYMIDWSLVASAHIFVDDKECIVCIPVTEKAWHVLYNTPTDNQWYNADANDVAFGVEGSYFPSSQERSRKSLDNMARVLAYLCNYWDIDYKTEVPGHQDIQNDKIDPGNLLEACGYSRNIKNLDKQIAKYINGVQEETSEKPSEKLLEKTKEKVKLSPQSTVKYKEAIEYMHSLKGQFVDFDNMYAYQCADLSVDFIYHVTGGVRFYGNAKELHTLNAMPKGWKVVKNTRNYVPPICAIAVYTEGIYREWGHTGLVWDNSGGTNTFTILEQNYDGNANTPAKLREDDYTGLTHFIVPDFADDSVDLTDIKEVKTATRKSNGTLTINATPPKKLTWSNQPYFKAV…	573	IPLA5_CBD	386	459	KKLTWSNQPYFKAVADNAGVSICRPNHNNVMVVTNETYQPGDVFYVYEIRDGWARVYSASNNGFVWYERLIVKD	74
J9GUR8	J9GUR8_491	MAQEKWNGVPVRYDWLPIGTRRSGQPLTTGKPKFAVAHDTGNKDTTAQNNIDYYKNSYNIDWSIVASAHIFVDDKECVVCIPVTEKAWHVLYGASADNQMYGVDANDGAFGVEGSYFTDKSRSQKSLDNLARVVAYLCNYWNIDYKTELPGHQDIQVGKVDPGNLLEHAGYGRDVSNLDKIIAEYINGVDEESDSEPSKELSETTKEKPTESPHTNVDYKEAIEYMHSLKGQFVDFDKRFAFQCMDLIVDYADHVTNGYRIWGNAKDLTWVALPKGWKLVENTPDYVPPIGTIAVFTEGIYKKWGHTGLVWDNSGGTESFVILEQNYDTLANSPAMLRTDNYDGLTHFIVPDFVDEDVDLTDITPEPIKEVKKGTTLKVGNVPPKKLTWSNQPYFRATV…	570	IPLA5_CBD	491	568	SNLNWSDSAYFRGRVDSYGATITKRTGNENNYDWNLTNESYSADYDQFYIFEILEGWARVYSSSNNGWVWYERLRVVE	78
A0A2T4KDY0	A0A2T4KDY0_387	MMAEKWNGVPVKYDFLPIGTRRSGQPLTSKKPLFAVAHDTGNPETTAQTNVNYYKNTYMIDWSLVASAHMFVDDKECIVCIPVTEKAWHVLYNTPTDNQWYNADANDVAFGVEASYFPSSQSRSRKSLDNMARVLAYLCNYWDIDYKTEVPGHQDIQVDKIDPGNLLEACGYSRNIKNLDKQVAKYINGVQEGTSEKPSEKLSEKTKEKVTPSPQSTVKYKEAIEYMHSLKGQFVDFDNMYAYQCADLSVDFIYHVTGGVRFYGNAKELHTLNAMPKGWKVVKNTRNYVPPICAIAVYTEGIYREWGHTGLVWDNSGGTNTFTILEQNYDGNANTPAKLREDDYTGLTHFIVPDFADDSVDLTDVKEVKTATRKSNGSLTINATPPKKLTWSNQPYFKA…	574	IPLA5_CBD	387	460	KKLTWSNQPYFKAVADNAGVSICRPNHNNVMVATNETYKPGEVFYVYEIRDGWARVYSASNNGFVWYERLIVKD	74
A0A0D4DD04	A0A0D4DD04_382	MAEKWNGVPVKYDFLPIGTRRSGQPLTSKKPLFAVAHDTGNPETTAQTNVNYYKNTYMIDWSIVASAHIFVDDKECIVCIPVTEKAWHVLYNTPTDNQWYNADANDVAFGVEGSYFPSSQKRSRKSLDNMARVLAYLCNYWGIDYKTEVPGHQDIQDDKIDPGNLLEACGYSRNVKHLDKQIAKYINGVKPAPSKKLSTKTSKKPTPSPQSVVKYKQAIEYMHSLKGQYIDFDKEWAFQCADVVVDFIYHVTGGVRFYGNAKELHTKNAMPKGWKVVRNTRDYVPPICAIAIYTTGVYSRYGHTGLVWDNSGGTKTFTILEQNFDSKANSPAKLREDDYTGLTHFIVPDFADDSVDLTDIKEVQKTQRQSKSSIKLEQKPPLNLTWSNQPYFKAVADSE…	569	IPLA5_CBD	382	455	LNLTWSNQPYFKAVADSEGVRICKPNHNNVMVVTNEEYDPGDVFYVYEIRNGWARVYSPSNDGYVWYERLIVKD	74
A0A0D4DD04	A0A0D4DD04_494	MAEKWNGVPVKYDFLPIGTRRSGQPLTSKKPLFAVAHDTGNPETTAQTNVNYYKNTYMIDWSIVASAHIFVDDKECIVCIPVTEKAWHVLYNTPTDNQWYNADANDVAFGVEGSYFPSSQKRSRKSLDNMARVLAYLCNYWGIDYKTEVPGHQDIQDDKIDPGNLLEACGYSRNVKHLDKQIAKYINGVKPAPSKKLSTKTSKKPTPSPQSVVKYKQAIEYMHSLKGQYIDFDKEWAFQCADVVVDFIYHVTGGVRFYGNAKELHTKNAMPKGWKVVRNTRDYVPPICAIAIYTTGVYSRYGHTGLVWDNSGGTKTFTILEQNFDSKANSPAKLREDDYTGLTHFIVPDFADDSVDLTDIKEVQKTQRQSKSSIKLEQKPPLNLTWSNQPYFKAVADSE…	569	IPLA5_CBD	494	568	LNMKKSSKAKFRARVDYYGAALVKFRGKEWYTTNDIYKAGYNQFYVFEIKDGWCRVYSKNNNGWIWHDRLRITKV	75
A0A855U211	A0A855U211_387	MMTEKWNGVPVKYDFLPIGTRRSGQPLTSKKPLFAVAHDTGNPETTAQTNVNYYKNTYMIDWSLVASAHIFVDDKECIVCIPVTEKAWHVLYNTPTDNQWYNADANDVAFSVEGSYFPSSQERSRKSLDNMARVLAYLCNYWDIDYKTEVPGHQDIQNDKIDPGNLLEACGYSRNVKNLDKQIAKYINGVQEKTSEKPSEQLSEKTKEKATPSPQSVVKYKEAIEYMHSLKGQFVDFDNMYAYQCADLSVDFIYHVTGGVRFYGNAKELHTLNAMPKGWKVVKNTRNYVPPICAIAVYTEGIYREWGHTGLVWDNSGGTNTFTILEQNYDGNANTPAKLREDDYTGLTHFIVPDFADDSVDLTDIKEVKTATRKSNGSLTINATPPKKLTWSNQPYFKA…	574	IPLA5_CBD	387	460	KKLTWSNQPYFKAVADNAGVSICRPNHNNVMVVTNEIYKPGDVFYVYEIRNGWARVYSPSNDGYVWYERLIVKD	74
A0A855U211	A0A855U211_499	MMTEKWNGVPVKYDFLPIGTRRSGQPLTSKKPLFAVAHDTGNPETTAQTNVNYYKNTYMIDWSLVASAHIFVDDKECIVCIPVTEKAWHVLYNTPTDNQWYNADANDVAFSVEGSYFPSSQERSRKSLDNMARVLAYLCNYWDIDYKTEVPGHQDIQNDKIDPGNLLEACGYSRNVKNLDKQIAKYINGVQEKTSEKPSEQLSEKTKEKATPSPQSVVKYKEAIEYMHSLKGQFVDFDNMYAYQCADLSVDFIYHVTGGVRFYGNAKELHTLNAMPKGWKVVKNTRNYVPPICAIAVYTEGIYREWGHTGLVWDNSGGTNTFTILEQNYDGNANTPAKLREDDYTGLTHFIVPDFADDSVDLTDIKEVKTATRKSNGSLTINATPPKKLTWSNQPYFKA…	574	IPLA5_CBD	499	572	KSMKKSSKARFRARVDHYGATLVKFKGKEWYTTNDVYRAGYSQFYVFEVKEGWCRVYSKNNNGWIWYERLRVAE	74
A0A6N0I1U8	A0A6N0I1U8_382	MAEKWNGVPVKYDFLPIGTRRSGQPLTSKKPLFAVAHDTGNPHTTAQTNVNYYRNTYMESWATVASAHIFVDDKECIVCIPVTEKAWHVIYNTPTDNQWYGADANDVAFGVEGSYFPGNIQRSRKSLDNMARVLAYLCNYWGIDYKTEVPGHQDIQADKIDPGNLLEACGYSRNVKNLDKQIAKYINGVKPAPSKKLSTKTTKKPTPSPQSVVKYKQAIEYMHSLKGQYIDFDKEWAYQCVDVVVDFIYHVTGGVRFIGNAKELHTKNAMPKGWKVVKNTRDYVPPICAIPIYTSGIYKKWGHTGLVWDNSGGTKSFTILEQNFDSKANSPAKLREDDYTGLTHFIVPDFADDSVDLTDIKEVQKPQRKSKSSIKLEKKPPLNLTWSNQPYFKAVADSE…	569	IPLA5_CBD	382	455	LNLTWSNQPYFKAVADSEGVRICRPNHNNVMVVTSEEYNPGDVFYIYEIRNGWARVYSPSNDGYVWYERLIVKD	74
A0A6N0I1U8	A0A6N0I1U8_494	MAEKWNGVPVKYDFLPIGTRRSGQPLTSKKPLFAVAHDTGNPHTTAQTNVNYYRNTYMESWATVASAHIFVDDKECIVCIPVTEKAWHVIYNTPTDNQWYGADANDVAFGVEGSYFPGNIQRSRKSLDNMARVLAYLCNYWGIDYKTEVPGHQDIQADKIDPGNLLEACGYSRNVKNLDKQIAKYINGVKPAPSKKLSTKTTKKPTPSPQSVVKYKQAIEYMHSLKGQYIDFDKEWAYQCVDVVVDFIYHVTGGVRFIGNAKELHTKNAMPKGWKVVKNTRDYVPPICAIPIYTSGIYKKWGHTGLVWDNSGGTKSFTILEQNFDSKANSPAKLREDDYTGLTHFIVPDFADDSVDLTDIKEVQKPQRKSKSSIKLEKKPPLNLTWSNQPYFKAVADSE…	569	IPLA5_CBD	494	568	LNMKKSSKAKFRARVDYHGAALVKFRGIEWYVTNNTYRAGYDQFYIFEIKNGWCRVYSRNNNGWIWHERLRIVEV	75
A0A7W4V4X1	A0A7W4V4X1_700	MRRSLFSRSGARAGVASLASLAVVVGMLVAVAQPATAAEVETTAVNSTASSLDVEAGTAVSSDITKSADLSKFNAGNIISDAQFFDSGTMTEAQIQSFLEKKVSSCRSGYTCLKDWYDTSRTTTASAMCGAYSGGVRERASRIIYKVAKACGINPQVLLVMLEKEQGLVSHVWPSEFRYTIAMGQGCPDTAACDTQYYGFFNQVYGAARQMKIYTVYPNSFTYRAGQTNTIYWHPNASCGTSNVYIENQATANLYIYTPYRPNAAALNAGYGTGDGCSSYGNRNFYQYFTDWFGAPVVSDPCAQPAAVSSAKKAYVVSAGTLNARTAPSTLCSKNATALSSGTIVQAVGAVDGWLKIRWLDQDRWISRDYVRYATQDEKYCAVPGNVTSATKVYVVTED…	1014	IPLA5_CBD	700	769	CKEPSGYSAAKKAYVVQSGTVLGRTAPSFACGEGAVSLSAGTVVQAVGVVDGWLKVQLEGGDVWIPRSGT	70
A0A5R9BGT2	A0A5R9BGT2_545	MPKKLPAAAVGALAAGLTLPFTTAAAAEAAPYSPQLEPLAGTAAAGSSSLSQGTVITASRSSGQFVQPLTGTFTYSSGFGPRCSSTPGASSFHLGQDLVAPDGTPFRSIAAGTVVSTQTGTSSRAGHVMVRHNIGGKTYHSRYLHVWSGTTHVQVGDSVRAGQTIGLVGNSGVSSTPHLHLEIWEGAWYSGTALDPQVFLAERGVDMRAAAARVFLPSVCSGSSGSGGTGPAGGSSSSGSNSSSGSSSSSSSSSARVTSRVNMRSAPSMGNNVARSLSAGTSVDVLGTRGGWYQVRVNGNTGWVWQDFLSTSSSGSSGSSGSNGSSGSSGSSGSNSSSGSSSSSSSSSARVTSRVNMRSAPSMGNNVARSLSAGTSVDVLGSRGGWYQVRVNGNTGWVW…	843	IPLA5_CBD	545	617	SSGSNSSSSSSSGARVTSGVNMRSGPSMSSSVARTLSAGTNVEVLSSRGGWYQVRTNGNTGWVWEDFLDVRSS	73
A0A1W7ACD2	A0A1W7ACD2_168	MKTYSEASSRIDWYEGKYINFDGVYGMQCMDLAVDYVYWLTGIRMWGNARDAINNDFEGQFTVCENTPSFQQQRGDIAVFTRGAFDNLYGHIAIVYNSGDLNGCMVLEQNWDGQARTPATLRWDDCSGISHFIRPNYKNETLFTSIKKKAPQKNTKYSTVTLPFNAAVDRGRSLTAYVTGTIDNLGAEVRKRSGNRVKGFNWNRKAGYELKPGDVIYIFEIHNGWGRIYTGNLTGKGSNDWIWLGRMKVNKVFK	254	IPLA5_CBD	168	252	VDRGRSLTAYVTGTIDNLGAEVRKRSGNRVKGFNWNRKAGYELKPGDVIYIFEIHNGWGRIYTGNLTGKGSNDWIWLGRMKVNKV	85
I6T7G5	I6T7G5_383	MAEKWNGVPVRYDLLPIGTRRSGEALHTKNGKPSFAVIHDTGNPNTTAQDNVNYYKNTYNIAWSMVASAHIFVDDKEAIICIPVTEVAWHVMLNTTIDNQWYNADADYAAFGVEACYFTDKKRSLKSLDNAARIMAYLTKFWKINYKNEMPGHQDIQYDKQDPGNLLEACGLGRNTSIFDGYVAKHIDGVKVPKVSNKKAGNKGKNKEKPKSKPSTKDYQSAINYMYSLKGKFVDFDNRWAYQCMDLAVDYVYHITNGKVRMWGNAKDSILNIFPKGWKIVKNTPDYVPPVGAIGVCTYGIYQRYGHIYLVWDNSGGTNTQTVLEQNFDGNADTPAKLRVDNFYGTTHYIVPSFVDEDYDVNKIKTVTTRKATNKYNGKRVPKNLVWSKTPHYIAKADS…	574	IPLA5_CBD	383	458	KNLVWSKTPHYIAKADSADVTICKDVKNGYMKKTNLVYKAGYSPFYVYEVREGWARVYSESSNYWVWHERLIITKE	76
I6T7G5	I6T7G5_496	MAEKWNGVPVRYDLLPIGTRRSGEALHTKNGKPSFAVIHDTGNPNTTAQDNVNYYKNTYNIAWSMVASAHIFVDDKEAIICIPVTEVAWHVMLNTTIDNQWYNADADYAAFGVEACYFTDKKRSLKSLDNAARIMAYLTKFWKINYKNEMPGHQDIQYDKQDPGNLLEACGLGRNTSIFDGYVAKHIDGVKVPKVSNKKAGNKGKNKEKPKSKPSTKDYQSAINYMYSLKGKFVDFDNRWAYQCMDLAVDYVYHITNGKVRMWGNAKDSILNIFPKGWKIVKNTPDYVPPVGAIGVCTYGIYQRYGHIYLVWDNSGGTNTQTVLEQNFDGNADTPAKLRVDNFYGTTHYIVPSFVDEDYDVNKIKTVTTRKATNKYNGKRVPKNLVWSKTPHYIAKADS…	574	IPLA5_CBD	496	573	KKLGWQRKKYFAARSDSFGATILNRHGGKGNYSWNMTNTTYGKGQLFYVYEIIDGWCRVHGPSDNYWVRHERLRITKV	78
A0A059T7Q7	A0A059T7Q7_395	MQAKLTKKEFIEWLKTSEGKQYNADGWYGFQCFDYANAGWQVLFGYNLKGVGAKDIPSANNFDGLATVYQNTPDFLAQPGDMVVFGSNYGAGYGHVAWVIEATLDYIIVYEQNWLGGGWTDGVQQPGSGWEKVTRRQHAYDFPMWFIRPNFKSETAPRSVQSPTQTPKKETAKPQPKAVELKIIKDVVKGYDLPKRGSNPKFIVIHNDAGSKGATAEAYRNGLVNAPLSRLEAGIAHSYVSGNTVWQALDESQVGWHTANQIGNKYGYGIEVCQSMGADNATFLKNEQATFQECARLLKKWGLPANRNTIRLHNEFISTSCPHRSSVLHTGFDPVTRGLIPEDKRLQLKDYFIKQIRAYMDGKIPVATVSNESSASSNTVKPVASAWKRNKYGTYYMEE…	481	SH3_5	395	460	YYMEESARFTNGNQPITVRKVGPFLSCPVGYQFQPGGYCDYTSVLLQDNHVWLEYEWQGNLYYIPI	66
A0A060AB53	A0A060AB53_120	MGADDKTFLANEQLVFQDAARLLKEEGLPANRNTVRLHCEFVRTSCPHRSAKLHTGFDPVTQGLLPKDKQLQLKDYFIKQIRQYMDGKIPTATVVKSTSASSNTVKPVASGWKRNNYGTYYKSENATYSNGNTPIITRTVGPFRSCPQAGLLPAGATIVYDTVCLQDYHVWVSYVTNKGYRVWLPIRTWNGVAPGNAGYAVGPLWGYIS	209	SH3_5	120	186	YYKSENATYSNGNTPIITRTVGPFRSCPQAGLLPAGATIVYDTVCLQDYHVWVSYVTNKGYRVWLPI	67
A0A0E4BZI4	A0A0E4BZI4_163	MKSQQQAKEWIYKHEGVGVDFDGAYGFQCMDLAVAYVYYITDGKVRMWGNAKDAINNDFKGLATVYENTPSFKPQLGDVPVYTNSQYGHIQCVISGNLDYYTCLEQNWLGGGFDKWEKATIRTHYYDGVTHFIRPKFSNSDSKVLEQNIQKTNNWKQNQYGTYYRNENGTFTCGFLPIFARVGSPKLSEPNGYWFQPNGYTPYDEVCLSDGYVWIGYNWQGTRYYLPVRQWNGKTGNAYSVDIPWGVFS	249	SH3_5	163	228	YYRNENGTFTCGFLPIFARVGSPKLSEPNGYWFQPNGYTPYDEVCLSDGYVWIGYNWQGTRYYLPV	66
A0A0N9SKE2	A0A0N9SKE2_404	MKTQSQINKRLRDYKNGVVDSPYRVKRWTSYDASFGAMEPGCIDKDRAYHAQCMDLAIDYVMWLTDNQTEMWGDAKSSLMNKFPKEWKIVENKPSTVPKKGWIAVYTSGIYSRYGHIGIVYEGGNTNSFQILEQNWNGWANKKPSLRWDNYYGLTHFIVPPVAKEIEAPKNNAKSAPKQSVKENSSIKVNTNHIKGWTMTKRGRKPKAVVIHNDAGTMNSKQYYSNLVNADYSRLARGIAHAYADRNGIWEAISEDRIAWHVSDGVQPGSGNFETYGIEVNQSLYVSDKDFLKNEQTALKFAAHKLKKWGLPANRNTVRLHNEFSYTACPHRSAKLHTGIDPTKQAWTKATQLKLKDYFIKQIRAYMKGSTPKVTTVKNKPGSASTPANRRDINGWKIN…	487	SH3_5	404	469	YYKSEIARFTPNTPIKTHYVGPFRSCPVSGVLQPGQTIKYDTVCKQDGHVWVSYTAYNGNDVWLAV	66
A0A173G9X3	A0A173G9X3_164	MKSQQQAKDWIYKHEGVGVDFDGAYGFQCMDLAVAYVYYITDGKVRMWGNAKDAINNDFKGLATVYENTPSFKPQLGDVGVYINSQYGHIQCVISGNLDYYTCLEQNWLNGGFDKWEKATIRTHYYDGVTHFIRPKFSASNSNALETSKVNTFGNWKQNKYGTYYRNENATFTCGFLPIFARVGSPKLSEPNGYWFQPNGYTPYDEICLSDGYVWIGYNWLGSRYYLPVRQWNGKTGNSYSVGIPWGVFS	250	SH3_5	164	229	YYRNENATFTCGFLPIFARVGSPKLSEPNGYWFQPNGYTPYDEICLSDGYVWIGYNWLGSRYYLPV	66
A0A1J0MFY3	A0A1J0MFY3_401	MLTAIDYLTKRGWKISSDPRTYDGYPKNYGYRNYIENGINYDEFCGGYHRAFDVYSNATNDVPAVTSGTVIEANDYGNFGGTFVIRDANDNDWIYGHLQRGSMRFVVGDKVNQGDIVGLQGNSNYYDNPMSAHLHIQLRPKDALKDEKSQVCSGLAMEKYDITNLNKKQDKSKNGSVKELKHIYSNHIKGNKITAPKPSIQGVVIHNDYGSMTPSQYLPWLYARENNGTHVNGWASVYANRNEVLWYHPTDYVEWHCGNQWANANLIGFEVCESYPGRISDALFLENEEATLKVAADVMKSYGLPVNRNTVRLHNEFFGTSCPHRSWELHVGKGAPYTTANINRMKDYFIKRIKHYYDGGKLEVSKEATIKQSDVKQEVKKQEAKQVVKATDWKQNKDG…	486	SH3_5	401	468	WYKAEHASFTVTASEGIITRYKGPWTGHPQAGVLQKGQTIKYDEVQKFDGHVWVSWETFEGETVYMPV	68
A0A1W6JQB6	A0A1W6JQB6_392	MVAKLTKKEAVKYLYSLEGKGWDYDLAFGWQCFDLANKYWHQLFGHGLKGAGAADIPNVNNFNGEATVYNNTPSFKAEEGDIVVFNRNYGGGYGHVAIVTKGNYDGKYMQFQSLDQNWFGGGSAKTEVAQRIVHNYDFPMWFIRPHYKSESAKKVSTQSATKNTTKKKTTAKKKMKKLTYIRDEVKGYRLPNRGYKPKGIVLHNDAGSVGATAEAYHRGLVNAPLSRLEAGVAHSYISGNTVYQALPESRIAWHTANQNGNKNYYGIEVCQSIGASDKVFLANEQASFQEAARLLNKWGLKANRNTCRLHMEFSQTSCPHRSMKLHTGFDPVTQGVPSQAIKLKLKDYFIKQIRAYQAGKVPTATVSKNTSSASNTKSTVAGAWKRNSYGTWYMSEKAR…	478	SH3_5	392	457	WYMSEKARFTNGSQPIMVRTVGPFRSCPHAYNFQPGGYCDYDEVMLQDGHVWIGYDWKGKRYYLPI	66
A0A1X9HVV2	A0A1X9HVV2_401	MLITKNQAEKWFDNSLGKQFNPDLFYGFQCYDYANMFFMIATGERLQGLYAYNIPFDNKARIEKYGQIIKNYDSFLPQKLDIVVFPSKYGGGAGHVEIIESANLNTFTSFGQNWNGKGWTNGVVQPGWGPETVTRHVHYYDDPMYFIRLNFPDKVSVGDKAKSIIKQATAKKQAVIKPKKIMLVAGHGYNDPGAVGNGTNERDFIRKYITPNIAKYLRHAGHEVALYGGSSQSQDMYQDTAYGVNVGNKKDYGLYWVKSQGYDIVLEIHLDAAGESASGGHVIISSQFNADTIDKSIQDVIKNNLGQIRGVTPRNDLLNVNVSAEININYRLSELGFITNKNDMDWIKKNYDLYSKLIAGAIHGKPIGGVISSEVKTPVKNEKNPPVPAGYTPDKNNVP…	484	SH3_5	401	464	KKETGYYTVANVKGNNVRDGYSTNSRITGVLPNNATIKYDGAYCINGYRWITYIANSGQRRYIA	64
A0A220BYG2	A0A220BYG2_409	MAKTQAEINKRLDAYAKGTVDSPYRVKKATSYDPSFGVMEAGAIDADKYYHAQCQDLITDYVLWLTDNKVRTWGNAKDQIKQNYGTGFKIHENKPSTVPKKGWIAVYTEGSYEQWGHIGIVYDGGNTSTFTILEQNWNGYANKKPTKRVDNYYGLTHFIEIPVKAGTTVKKETAKKSASKTPAPKKKATLKVSKNHINYTMDKRGKKPEGMVIHNDAGRSSGQQYENSLAKAGYARYANGIAHYYGSEGYVWEAIDAKNQIAWHTGDGTGANSGNFRFAGIEVCQSMSASDAQFLKNEQAVFQFTAEKFKEWGLTPNRKTVRLHMEFVPTACPHRSMVLHTGFNPVTQGRPSQAIMNKLKDYFIKQIKNYMNNGTSSSTVVKKGKTSSASTPATRPVTG…	495	SH3_5	409	475	WYKPENATFVNGNQPIVTRIGSPFLNAPVGGNLPAGATIVYDEICIQAGHIWIGYNAYNGDRVYCPV	67
A0A249Y3A0	A0A249Y3A0_163	MKSQQQAKEWIYKHEGVGVDFDGAYGFQCMDLAVAYIYYITDGKVRMWGNAKDAINNDFKGLATVYENTSSFKPQLGDVAVYTNSQYGHIQCVISGNLDYYTCLEQNWLNGGYDGWEKATIRTHYYDGVTHFIRPKFSNSESKVLEQNIQLTNNWKQNQYGTYYRNEKGTFTCGFLPIFARVCSPKLSEPNGYWFQPDGYCDYDEVCLSDGLVWIGYNWQGTRYYLPVRQWNGKTGNAYSIGEPWGAFS	249	SH3_5	163	228	YYRNEKGTFTCGFLPIFARVCSPKLSEPNGYWFQPDGYCDYDEVCLSDGLVWIGYNWQGTRYYLPV	66
A0A2K9V4B1	A0A2K9V4B1_409	MAKTQAEINKRLDAYAKGTVDSPYRVKKATSYDPSFGVMEAGAIDADGYYHAQCQDLITDYVLWLTDNKVRTWGNAKDQIKQSYGTGFKIHENKPSTVPKKGWIAVFTSGSYEQWGHIGIVYDGGNTSTFTILEQNWNGYANKKPTKRVDNYYGLTHFIEIPVKAGTTIKKETAKKSASKTPAPKKKATLKVSKNHINYTMDKRGKKPEGMVIHNDAGRSSGQQYENSLAKAGYARYANGIAHYYGSEGYVWEAIDAKNQIAWHTGDGTGANSGNFRFAGIEVCQSMSASDAQFLKNEQAVFQFTAEKFKEWGLTPNRKTVRLHMEFVPTACPHRSMVLHTGFNPVTQGRPSQAIMNKLKDYFIKQIKNYMSNGTSSSTVVKKGKTSSASTPATRPVTG…	496	SH3_5	409	475	WYKPESATFVNGNQPIVTRIGSPFLNAPVGGNLPAGATIVYDEVAIQAGHIWIGYNAYNGNRVYCPV	67
A0A2R3ZXN5	A0A2R3ZXN5_271	MWFIRFDFKPETAKSTTKKKATKKKTTAKKATVKKETAKKVKKRKIMLVAGHGYNDPGAVANGENERDFIRKNITKRVKSYLEKAGHEVALYGGSKQDQNMFQDTAYGQNIGNRKDYGLYWVKNQGYEVVVEFHLDAASPSASGGHTIIASGVKADSIDTGIQNAIKKHVGTIRGITGRANLLNCNVSKEVNINYRLVELGFITNKSDMNSIKKNLDAYCKDIAEAISGGAIKGGVSKSSATKSTAKPKQAKTSSSTSGWNYNKTVGSYWKPENLTFTCTTPKGIVTRYNSPTLRSQIAGLLRKGQSVVYDEIAIKDGYVWIHWIAYGGSHIWMPVRPCVGTPPNQIVKDAWGTFK	356	SH3_5	271	336	KPENLTFTCTTPKGIVTRYNSPTLRSQIAGLLRKGQSVVYDEIAIKDGYVWIHWIAYGGSHIWMPV	66
A0A2Z4PZH1	A0A2Z4PZH1_394	MTANLTKKEFVKWIKQSIGKQYNFDGWFGFQCFDSANEGWSQLFPGERLKGFSAVNIPNANDFKGKAKVYNNTESFKAEPGDMVVFNNSYGAGHGHVAWVLEATLDYIIVAEQNWLGQGWTDGIDQPGWGPETVTKRKHAYDFPMWFIRPEFKSENPSKVKPETAKKPAKKPAKKPQKLTVSKNTINYNMANRGYKPKGIVVHNDAGGSSAQQYENSLANAGYNRFVNGIAHAYTSKGYVWEAIPDGKVAWHTGDGTGKGTGNHEYYGEEVCQSMSASDAEFLKNEQAVFQHAAQKLKEWGLQANRNTVRLHMEFVPTACPHRSMALHTGWDPVKKGRPSEATMVKLKDYFIKQIRAYMDGKVPTATVSKDSPASSNTAKPVAGKWRRNEYGTYYMSES…	480	SH3_5	394	459	YYMSESARFTNGNQPIVARTVGPFRSCPFAYNFQPGGYCDYDTVMLQDGHVWIGYDWQGQRYYLPI	66
A0A2Z5HRG3	A0A2Z5HRG3_382	MKTSEGKQFNIDLWYAFQCFDYANAGWKALFGLLLKGVGAKDIPFANNFDGLATVYQNTPDFLAQPGDMVVFGSNYGAGYGHVAWVIEATLDYIIVYEQNWLGGGWTDGIEQPGWGWEKVTRRQHAYDFPMWFIRPNFKSETAPRSVQSPTQAPKKETAKPQPKAVELKIIKDVVKGYDLPKRGSNPKGIVIHNDAGSKGATAEAYRNGLVNAPLSRLEAGIAHSYVSGNTVWQALDESQVGWHTANQIGNKYYYGIEVCQSMGADNATFLKNEQATFQECARLLKKWGLPANRNTIRLHNEFTSTSCPHRSSVLHTGFDPVTRGLLPEDKRLQLKDYFIKQIRAYMDGKIPVATVSNESSASSNTVKPVASAWKRNKYGTYYMEESARFTNGNQPITV…	468	SH3_5	382	447	YYMEESARFTNGNQPITVRKVGPFLSCPVGYQFQPGGYCDYTEVMLQDGHVWVGYTWEGQRYYLPI	66
A0A3S7JLW7	A0A3S7JLW7_164	MKSQKQAKQWIDVNTGKGVDFDGAYGFQCMDLAVAYVYYITDGKVRMWGNAKDAINNDFKGLATVYENTPRFKPQLGDVAVYTNSQYGHIQVVISGNLDYYTCLEQNWLNGGYDGWEKATIRTHYYDGVTHFIRPKFSDSNSQVLEQKIQETNSWNKNQYGTLYKSENGTFTCGSLPIFARVGSPKLSEPNGYWFQPNGYTPYDEVCLSDGLVWIGYNWQGTRYYLPVRQWNGKTGNAYSVGVPWGVFS	249	SH3_5	164	228	YKSENGTFTCGSLPIFARVGSPKLSEPNGYWFQPNGYTPYDEVCLSDGLVWIGYNWQGTRYYLPV	65
A0A410T4J4	A0A410T4J4_404	MSIIMEVATMQAKLTKKEFIEWLKTSEGKQFNVDLWYGFQCFDYANAGWKVLFGLLLKGLGAKDIPFANNFDGLATVYQNTPDFLAKPGDMVVFGSNYGVGYGHVAWVIEATLDYIIVYEQNWLGGGWTDGIEQPGWGWEKVTRRQHAYDFPMWFIRPNFKSETAPRSIQSPTQASKKETAKPQPKAVELKIIKDVVKGYDLPKRGGNPKGIIIHNDAGSKGATAEAYRNGLVNAPLSRLEAGIAHSYVSGNTVWQALDESQVGWHTANQLGNKYYYGIEVCQSMGADNATFLKNEQATFQECARLLKKWGLPANRNTIRLHNEFTSTSCPHRSSVLHTGFDPVTRGLLPEDKQLQLKDYFIKQIRVYMDGKIPVATVSNESSASSNTVKPVASAWKRN…	490	SH3_5	404	469	YYMEENARFTNGNQPITVRKIGPFLSCPVAYQFQPGGYCDYTEVMLQDGHVWVGYTWEGQRYYLPI	66
A0A411BM53	A0A411BM53_400	MLMTKNQAEKWFDNSLGKQFNPDGWYGFQCYDYANMFFMLATGERLQGLYAYNIPFDNKAKIEKYGQIIKNYDSFLPQKLDIVVFPSKYGGGAGHVEIVESANLNTFTSFGQNWNGKGWTNGVAQPGWGPETVTRHVHYYDNPMYFIRLNFPNNLSVGNKAKGIIKQATTKKEAVIKPKKIMLVAGHGYNDPGAVGNGTNERDFIRKYITPNIAKYLRHAGHEVALYGGSSQSQDMYQDTAYGVNVGNKKDYGLYWVKSQGYDIVLEIHLDAAGESASGGHVIISSQFNADTIDKSIQDVIKNNLGQIRGVTPRNDLLNVNVSAEININYRLSELGFITNKNDMDWIKKNYDLYSKLIAGAIHGKPIGGLVAGNVKTSAKNQKNPPVPAGYTLDKNNVP…	484	SH3_5	400	464	YKKEQGNYTVANVKGNNVRDGYSTNSRITGVLPNNKTITYDGAYCINGYRWITYIANSGQRRYIA	65
A0A449C2H8	A0A449C2H8_409	MAKTQAEINKRLDAYAKGTVDSPYRIKKATSYDPSFGVMEVGAIDVDKYYHAQCQDLITDYVLWLTDNKVRTWGNAKDQIKQNYGTGFKIHENKPSTVPKKGWIAVFTGGSYSQWGHIGIVYDGGNTSTFTILEQNWNGYANKKPTKRVDNYYGLTHFIEIPVKAGTTIKKETAKKSASKTPAPKKKATLKVSKNHINYTMDKRGKKPEGMVIHNDAGRSTGQQYENSLAKAGYARYANGIAHYYGSEGYVWEAIDAKNQIAWHTGDGTGANSGNFRFAGIEVCQSMSASDAQFLKNEQAVFQFTAEKFKEWGLTPNRKTVRLHMEFVPTACPHRSMVLHTGFNPVTQGRPSKAIMNKLKDYFIKQIKNYMDKGTSSSTVVKKGKTSSASTPATRPVTG…	496	SH3_5	409	475	WYKPENATFVNGNQPIVTRIGSPFLNAPVGGNLPAGATIVYDEVCIQAGHVWIGYNAYNGSRVYCPV	67
A0A499SHK0	A0A499SHK0_401	MLTAIDYLTKRDWKISSDPRTYDGYPKNYGYRNYHENGINYDEFCGGYHRAFDVYSNETNDVPAVTSGTVIEANDYGNFGGTFVIRDANDNDWIYGHLQRGSMRFVVGDKVNQGDIVGLQGNSNYYDNPMSVHLHLQLRPKDAKKDEKSQVCSGLAMEKYDITNLNAKQDKSKNGSVKELKHIYSNHIKGNKITAPKPSIQGVVIHNDYGSMTPSQYLPWLYARENNGTHVNGWASVYANRNEVLWYHPTDYVEWHCGNQWANANLIGFEVCESYPGRISDALFLENEEATLKVAADVMKSYGLPVNRNTVHLHNEFFGTSCPHRSWELHVGKGAPYTAANINRMKDYFIKRIKHYYDGGKLEVSKVATIKQSDVKKEVKKQEAKQTVKTTDWKQNKDG…	486	SH3_5	401	468	WYKAEHASFTVTVTEGIITRYKGPWTGHPQAGVLQKGQTIKYDEVQKFDGHVWVSWETFEGETVYMPV	68
A0A499SJP3	A0A499SJP3_401	MLTAIDYLTKKGWKISSDPRTYDGYPKNYGYRNYHENGINYDEFCGGYHRAFDVYSNETNDVPAVTSGTVIEANDYGNFGGTFVIRDANDNDWIYGHLQRGSMRFVVGDKVNQGDIIGLQGNSNYYDNPMSVHLHLQLRPKDAKKDEKSQVCSGLAMEKYDITNLNAKQDKSKNGSVKELKHIYSNHIKGNKITAPKPSIQGVVIHNDYGSMTPSQYLPWLYARENNGTHVNGWASVYANRNEVLWYHPTDYVEWHCGNQWANANLIGFEVCESYPGRISDKLFLENEEATLKVAADVMKSYGLPVNRNTVRLHNEFFGTSCPHRSWELHVGKGAPYTTANINRMKDYFIKRIKHYYDGGKLEVSKVAIIKQSDVKKEVKKQEAKQTVKTTDWKQNKDG…	486	SH3_5	401	468	WYKTEHASFTVTASEGIITRYKGPWTGHPQAGVLQKGQTIKYDEVQKFDGHVWVSWKTFEGETVYMPV	68
A0A499SS52	A0A499SS52_396	MVASLSKKEFISFLKSSEGKQFNEDGWYGYQCFDFANTGWLKLFGHKLMGLGAKDIPFNSINKNYFKTEAKVYSNTPEFLAEAGDMVVFGENYGGGYGHVAWVIEATLDYIVVLEQNWLGGGWTDGIEQPGSGWESVTRRKHAYDFPMWFIRPNFKSETTLLSAQSVTKQKSKQPAKKPKKLNYIRDEIKGYNMDKRGYKPRGIVLHNDAGSAGATAEAYHKGLVNADYNRLEKGVAHSYVSGSTVYQALPEGKIAWHVANRIGNRDYYGIEICQSVGATDKQFLANEQSAFQEAARMLKKWGLPANRNTVRLHVEFYNTACPHRSMLLHTGFDPTVKGIPPQAMQLKLKDYFIKQIRAYMDGKVPVATVSNKTSASSNTVKPIAGAWQVNSYGTYYMK…	482	SH3_5	396	461	YYMKESATFVCGNKPITTRTVGPFTTCPEGYMFQPGGWCEYDEVMLQDGHVWIGYDWQGQRYYLPI	66
A0A4P6QXB6	A0A4P6QXB6_401	MLTAIDYLTKRGWKISSDPRTYDGYPKNYGYRNYIENGINYDEFCGGYHRAFDVYSNATNDVPAVTSGTVIEANDYGNFGGTFVIRDANDNDWIYGHLQRGSMRFVVGDKVNQGDIVGSQGNSNYYDNPMSAHLHIQLRPKDALKDEKSQVCSGLAMEKYDITNLNKKQDKSKNGSVKELKHIYSNHIKGNKITAPKPSIQGVVIHNDYGSMTPSQYLPWLYARENNGTHVNGWASVYANRNEVLWYHPTDYVEWHCGNQWANANLIGFEVCESYPGRISDALFLENEEATLKVAADVMKSYGLPVNRNTVRLHNEFFGTSCPHRSWELHVGKGAPYTTANINRMKDYFIKRIKHYYDGGKLEVSKEATIKQSDVKQEVKKQEAKQVVKATDWKQNKDG…	486	SH3_5	401	468	WYKAEHASFTVTAPKGIITRYKGPWTGHPQAGVLRKGQTIKYDEVQKFDGHVWVSWETFEGETVYMPV	68
A0A4Y6EB79	A0A4Y6EB79_209	MANGYNERDFIRANVTKRVKQYLEQEGHEVALYGGSKQSQDMFQDTAYGQNLGNTKDYGLYWVKNQGYEIVVEFHLDAAGASASGGHVIIPSGLSADSIDTGIQNTVKKHVGVIRGITGRGNLLNCNVAKQIGINYRLVELGFITNKNDMKVISKNIDAYCKSIAEAIHGGTIKGKGSSTKAKSPSKPKPVQKLDNGWKKNQYGILWKPRTGTFTCQVPQGIITRRVGPSRQYPTAGVLLKGQTVRYSEIQKYDGFLWISWMTNNGYEVYMPIAQIDKNGKIGKYWGDFK	290	SH3_5	209	273	PRTGTFTCQVPQGIITRRVGPSRQYPTAGVLLKGQTVRYSEIQKYDGFLWISWMTNNGYEVYMPI	65
A0A5B8R874	A0A5B8R874_164	MKSQQQAKEWLYNHEGVGVEIDPGLGYQCMAIAVTYVYYITDGKVRMWGNAKDAINNNFQGLATLYKNTPSFIPQLGDIAVYTNSFYGHIQMVLDGNLDYYTCLEQNWLNGGYDKWEKATIRKHYYDGVTHFIRPKFSASNSNALETSKVNTFVNWKQNQYGTYYRNENATFTCGFLPILSRVGSPKLSAPNGYWFQPNGYTPYDEVCLSDGYVWIGYNWLGSRYYLPVRQWNGKTGNSYSVGVPWGVFS	250	SH3_5	164	229	YYRNENATFTCGFLPILSRVGSPKLSAPNGYWFQPNGYTPYDEVCLSDGYVWIGYNWLGSRYYLPV	66
A0A5J6T7H7	A0A5J6T7H7_167	MKSQQQAKEWIYNHEGAGVDFDGAYGFQCMDLAVAYVYYITDGKVRMWGNAKDAINNDFKGLATVYENTPSFKPELGDVGVYINGQYGQYGHIQCVLSGNLDYYTCLEQNWLGGGFDGWEKATIRTHYYDGVTHFIRPKFSASNSNELETSKVNTFLNWKQNQYGTYYRNENATFTCGFLPIFARVGSPKLSEPNGYWFQPNGYTSYDEVCLSDGYVWIGYNWQGTRYYLPVRQWNGKTGNSYSVGIPWGVFS	253	SH3_5	167	232	YYRNENATFTCGFLPIFARVGSPKLSEPNGYWFQPNGYTSYDEVCLSDGYVWIGYNWQGTRYYLPV	66
A0A6F8Z5Y5	A0A6F8Z5Y5_257	MYFIRLNFPDKVSVGDKAKNVIKQATAKKQAVIKPKKIMLVAGHGYNDPGAVGNGTNERDFIRKYITPNIAKYLRHAGHEVALYGGSSQSQDMYQDTAYGVNVGNNKDYGLYWVKSQGYDIVLEIHLDAAGENASGGHVIISSQFNADTIDKSIQDVIKNNLGQIRGVTPRNDLLNVNVSAEININYRLSELGFITNKKDMDWIKKNYDLYSKLIAGAIHGKPIGGLVAGNVKTSAKNQKNPPVPAGYTPDKNNVPYKKETGNYTVANVKGNNVRDGYSTNSRITGVLPNNATIKYDGAYCINGYRWITYIANSGQRRYIATGEVDKAGNRISSFGKFSAV	341	SH3_5	257	321	YKKETGNYTVANVKGNNVRDGYSTNSRITGVLPNNATIKYDGAYCINGYRWITYIANSGQRRYIA	65
A0A6M2Z201	A0A6M2Z201_164	MKSLQQAKQWIDVNTGRGIDFDGAYGFQCMDLAVAYMYYITDGKVRMWGNAKDAIDNDFKGLAKVYQNTPSFKPQLGDVSVYTNSQYGHIQVVISGNLDYYTCLEQNWLNGGYDGWEKATIRTHYYDGVSHFIRPNFSNSNSKVLEQFIQQTNKWKQNQYGTLYKSENGTFTCGFLPIFARVGSPKLSEPNGYWFLPNGYTPYDEVCLSDGLVWIGYNWEGTRYYLPVRQWNGKTGNSYSIDLPWGVFS	249	SH3_5	164	228	YKSENGTFTCGFLPIFARVGSPKLSEPNGYWFLPNGYTPYDEVCLSDGLVWIGYNWEGTRYYLPV	65
A0A6M2Z6I8	A0A6M2Z6I8_164	MKSLQQAKQWIDDNTGRGIDFDGAYGFQCMDLAVAYMYYITDGKVRMWGNAKDAIDNDFKGLAKVYQNTPSFKPQLGDVGVYTNSQYGHIQVVISGNLDYYTCLEQNWLNGGYDGWEKATIRTHYYDGVSHFIRPNFSNSNSKVLEQFIQQTNKWKQNQYGTLYKSENGTFTCGFLPIFARVGSPKVSEPNGYWFQPNGYTPYDEVCLSDRLVWIGYNWQGTRYYLPVRQWNGKTGNSYSIGLPWGVFS	249	SH3_5	164	228	YKSENGTFTCGFLPIFARVGSPKVSEPNGYWFQPNGYTPYDEVCLSDRLVWIGYNWQGTRYYLPV	65
A0A6M5CEU5	A0A6M5CEU5_401	MLITKNQAEKWFDNSLGKQFNPDLFYGFQCYDYANMFFMIATGERLQGLYAYNIPFDNKARIEKYGQIIKNYDSFLPQKLDIVVFPSKYGGGAGHVEIVESANLNTFTSYGQNWNGKGWTNGVAQPGWGPETVTKHVHYYDDPMYFIRLNFPDKVSVGDKAKSVIKQATAKKQAVIKPKKIMLVAGHGYNDPGAVGNGTNERDFIRKYITPNIAKYLRHAGHEVALYGGSSQSQDMYQDTAYGVNVGNKKDYGLYWVKSQGYDIVLEIHLDAAGESASGGHVIISSQFNADTIDKSIQDVIKNNLGQIRGVTPRNDLLNVNVSAEINMNYRLSELGFITNKKDMDWIKKNYDLYSKLIAGAIHGKPIGGLVAGNVKTSAKNQKNPPVPAGYTPDKNNVP…	484	SH3_5	401	464	KKETGYYTVANVKGNNVRDGYSTNSRITGVLPNNTTITYDGAYCINGYRWITYIANSGQRRYIA	64
A0A6N1W257	A0A6N1W257_409	MAKTQAEINKRLDAYAKGTVDSPYRVKKATSYDPSFGVMEAGAIDADGYYHAQCQDLITDYVLWLTDNKVRTWGNAKDQIKQSYGTGFKIHENKPSTVPKKGWIAVFTSGSYQQWGHIGIVYDGGNTSTFTILEQNWNGYANKKPTKRVDNYYGLTHFIEIPVKAGTTVKKETAKKSASKTPAPKKKATLKVSKNHINYTMDKRGKKPEGMVIHNDAGRSSGQQYENSLANAGYARYANGIAHYYGSEGYVWEAIDAKNQIAWHTGDGTGANSGNFRFAGIEVCQSMSASDAQFLKNEQAVFQFTAEKFKEWGLTPNRKTVRLHMEFVPTACPHRSMVLHTGFNPVTQGRPSQAIMNKLKDYFIKQIKNYMDKGTSSSTVVKDGKTSSASTPATRPVTG…	495	SH3_5	409	475	WYKPENATFVNGNQPIVTRIGSPFLNAPVGGNLPAGATIVYDEVCIQAGHIWIGYNAYNGNRVYCPV	67
A0A7L8ZIX6	A0A7L8ZIX6_163	MKSQQQAKEWIYNHEGAGVDFDGAYGFQCMDLAVAYVYYITDGKVRMWGNAKDAINNDFKGLATVYKNTPSFKPQLCDVAVYTNSQYGHIQCVISGNLDYYTCLEQNWLGGGFDGWEKATIRTHYYDGVTHFIRPKFSNSDSKVLEQNIQKTNNWKQNQYGTYYRNENATFTCGFLPIFAHVGSPKLSEPNGYWFQPGGYTPYDEVCLSDGHVWIGYNWQGTRYYLPVRQWNGKTGNSYSVGIPWGVFS	249	SH3_5	163	228	YYRNENATFTCGFLPIFAHVGSPKLSEPNGYWFQPGGYTPYDEVCLSDGHVWIGYNWQGTRYYLPV	66
A0A7T7K7M1	A0A7T7K7M1_184	MKTRTQALNWVNNRIGRRLDMDGAYGAQCMDLTIGYCHYLTDGKFWPWGNAKDLKNNTMPSGWKLIKNTPSFLPQPGDIAIWANPPYDVYGHTGIITSANLNNFYSIDQNWFNAGSNGSPAAKVFHDYTGFWGVIRPAYSNTATKKAAPKKKVVKKKVVKKAAPKKAVTSAKWKRNSAGILWKTERATFKCNVSSGIITRKNGPWTGWPTGPFMRKGDSIKYEEIQDFDGLIWVSGKFKGQYVYVPVGKSNGKGQRIGSSWGTFS	265	SH3_5	184	247	TERATFKCNVSSGIITRKNGPWTGWPTGPFMRKGDSIKYEEIQDFDGLIWVSGKFKGQYVYVPV	64
A0A7T7K7V3	A0A7T7K7V3_235	MAKKHIGTWNGVPVYTDFLPIGTRRAGDKLNGPKFIVAHDTGNPNTTAQNNVDYYRNSYNIDWNYTASAHIFVDDKECIICVPLDEKAWHVLYGTPTDNAWYGVDANDAAIGVEGCYFNNRSRSLKSFDNYCRVLAFLCKEYKINASTNMPGHQNIQANKQDPGNLLAACGMSRSVSNVDKKVLAYMKSGATSTAKKETATKVPAKEKAPAKPQKTSTETSSTWKRNSAGILWKTEKATFKCGVSVGIITRKNGPWTGWPQGPRMSKGETIKYDEVQDFNGYIWVSGKFKGQYVYVPVGKSNSNGKRIGPAWGTFS	316	SH3_5	235	298	TEKATFKCGVSVGIITRKNGPWTGWPQGPRMSKGETIKYDEVQDFNGYIWVSGKFKGQYVYVPV	64
A0A7T8C4Z3	A0A7T8C4Z3_164	MKSQQQAKDWIYKHEGVGVDFDGAYGFQCMDLAVAYIYYITDGKVRMWGNAKDAINNDFKGLATVYENTPSFKTQLGDVGVYTNSQYGHIQCVTSGNLDYYTCLEQNWLGGGFDGWEKATIRTHYYDGVTHFIRPKFSSSNSNVLETSKVNTFGKWKQNQYGTYYRNENATFTCGFLPIFARVGSPKLSEPNGYWFQPNGYTPYDEVCLSDGLVWIGYNWQGTRYYLPVRQWNGKTGNAYSIGVPWGVFS	250	SH3_5	164	229	YYRNENATFTCGFLPIFARVGSPKLSEPNGYWFQPNGYTPYDEVCLSDGLVWIGYNWQGTRYYLPV	66
A0A7T8ETT3	A0A7T8ETT3_184	MKTKTQALNWVNNRIGRRLDMDGAYGAQCMDLTIGYCNYLTDGKFWPWGNAKDLKNNTMPEGWKLIKNTPSFLPQSGDIAIWANPPYDVYGHTGIITSANLNNFYSIDQNWFNAGSNGSPAAKVFHDYTGFWGVIRPAFSSTPTKKASTKKAAPKKKVVKKAAPKKAVTSAKWKRNSAGILWKTEKATFKCNVASGIITRKNGPWTGWPTGPFMKKGDSIKYEEIQDFDGLIWVSGKFKGQYVYVPIGKSNGKGQRIGNAWGTFS	265	SH3_5	184	247	TEKATFKCNVASGIITRKNGPWTGWPTGPFMKKGDSIKYEEIQDFDGLIWVSGKFKGQYVYVPI	64
A0A7T8IXK0	A0A7T8IXK0_239	MAKKHIGTWNGVPVYTDFLPIGTRRAGDKLNGPKFIVAHDTGNPNTTAQNNVDYYRNSYNIDWNYTASAHIFVDDKECIICVPLDEKAWHVMYNTPTDNSWYGIDANDGAIGVEGCYFSDRNRSLKSFDNYCRVLAYLCKTYKINASTNMPGHQDIQADKQDPGNLLAACGMSRSVSNVDKKVLAYMKSGVTSTAKDSKTTKVATKEEVAKKAPAKPAKTSTVTSKTWKRNSAGILWKTEKATFKCGVSVGIKTRKGGPWTGWPQGPFMAKGDTIKYDEIQDFDGYIWVSGNFKGQYVYVPVGKSTGNGKRVGPAWGTFS	320	SH3_5	239	302	TEKATFKCGVSVGIKTRKGGPWTGWPQGPFMAKGDTIKYDEIQDFDGYIWVSGNFKGQYVYVPV	64
A0A7T8IXK8	A0A7T8IXK8_235	MAKKHIGTWNGVPVYTDFLPIGTRRAGDKLNGPKFIVAHDTGNPNTTAQNNVDYYRNSYNIDWNYTASAHIFVDDKECIICVPLDEKAWHVMYNTPTDNAWYGIDANDGAIGVEGCYFSNRSRSLKSFDNYCRILAFLCKEYKVNASTNMPGHQDIQADKQDPGNLLAACGMSRSVSNVDKKVLAYMKNGATSTAKTSTATKSTTTTKAPAKPKKTSTETSTTWKRNSAGILWKTEKATFKCGVSVGIITRKNGPWTGWPQGPRMSKGDTIKYDEIQDFNGYIWVSGKFKGQYVYVPVGKSNGNGKRIGPAWGTFS	316	SH3_5	235	298	TEKATFKCGVSVGIITRKNGPWTGWPQGPRMSKGDTIKYDEIQDFNGYIWVSGKFKGQYVYVPV	64
A0A7T8IXM9	A0A7T8IXM9_184	MKTKTQALDWVNNRIGRRLDFDGWYGAQCMDLTIGYCNYISGGSFRPWGNAINLKDNTMPAGWKLIKNTPSFLPQPGDIAIWAYAPYDVYGHTGIITSANLNNFYSVDQNWFNAGSNGSPAAKVFHDYTGFWGVIRPAFGSTATKKATPKKAAPKKKVVKKAAPKKASTTNTWKRNSAGILWKTEKAKFTCNVSSGIITRKNGPWTGWAQGPFMKKGDTIKYDEIQDFDGHIWVSGNFKGQYVYVPIGKSNGKGQRIGAAWGTFS	265	SH3_5	184	247	TEKAKFTCNVSSGIITRKNGPWTGWAQGPFMKKGDTIKYDEIQDFDGHIWVSGNFKGQYVYVPI	64
A8D3S8	A8D3S8_163	MKSQQQAKDWIYKHEGVGVDFDGAYGFQCMDLAVAYIYYITDGKVRMWGNAKDAINNDFKGLATVYENTSSFKPQLGDVAVYTNSQYGHIQCVTSGNLDYYTCLEQNWLNGGYDGWEKATIRTHYYDGVTHFIRPKFSNSESKVLEQNIQLTNNWKQNQYGTYYRNEKATFTCGFLPIFARVCSPKLSEPNGYWFQPNGYTPYDEVCLSDGLVWIGYNWQGTRYYLPVRQWNGKTGNAYSIGVPWGVFS	249	SH3_5	163	228	YYRNEKATFTCGFLPIFARVCSPKLSEPNGYWFQPNGYTPYDEVCLSDGLVWIGYNWQGTRYYLPV	66
G9M969	G9M969_167	MKSQQQAKEWIYKHEGVGVDFDLAFGYQCADLAVAYIYYITDGKVRMWGNAKDAINNDFKGLATVYENTPNFKPQLGDVAVYTNGQYGQYGHIQCVLSGNLDYYTCLEQNWLGGGFDGWEKATIRTHYYDGVTHFIRPKFSASNSNVLETSKVNTFLNWKQNQYGTYYRNENATFTCGFLPIFARVGSPKLSEPNGYWFQPNGYTPYDEVCLSDGYVWIGYNWQGSRYYLPVRKWNGKTGNSYSVGIPWGVFS	253	SH3_5	167	232	YYRNENATFTCGFLPIFARVGSPKLSEPNGYWFQPNGYTPYDEVCLSDGYVWIGYNWQGSRYYLPV	66
H9A0X4	H9A0X4_399	MLMTRKQAEKWLDNSEGRQYNADGYYGFQCYDYSKMYFYVVTGEWIGGLKASNIPFDNKAKIEKYATIIKNYDSFLPQKGDIVCFPNKYGGGYGHTAVVTKATLTQFEVLEQNWFGNGWTDGVVKPGWGPETVSRRWHYYDNPMYFIRFNFPKNVNVVKKAKRKLSSNKASGQIKRKKIMIVAGHGYNDPGAVGNGTNERDFIRKNLTPKIANYLRKTGHEVALYGGSSQSQDMYQDTAYGVRVGNKRDYGMYWVNKQNYDLIVEFHLDAAGASASGGHVIISSAFNADSIDKDIQEVIKENLGQIRGITKRSDLLHANVSAEINMNYRLAELGFITNKEDMDWIKKNSDKYAKLIAGAIHGSPIGGVVASKKKSSSKKLNVPKTIPSGYKLNNKGVPY…	483	SH3_5	399	463	YKKEKSRYTVTTIKGNNVRTTYSDKSEITGTLPNGEEIIYDGAFAVNGYRWITYLNNDLQRRYIA	65
H9A141	H9A141_188	MNSKQYYNNLVNADYNRLARGIAHAYADRNGIWEAISEDRIAWHVSDGVQPGSGNFETYGIEVNQSMYVSDKDFLKNEQAALKFAAHKLKKWGLPANRNTVRLHNEFSYTACPHRSAKLHTGIDPTKQAWTKATQLKLKDYFIKQIRAYMKGDTPKVTTVKNKPGSASTPANRRDMNGWKINKYGTYYKSEVAHFTPNTPIKTHYVGPFRSCPVSGVLQPGQTVRYDTVCKQDDHVWISYTAYNGKDVWLAVRTWDKNTDSLGKLWGTIK	270	SH3_5	188	252	YKSEVAHFTPNTPIKTHYVGPFRSCPVSGVLQPGQTVRYDTVCKQDDHVWISYTAYNGKDVWLAV	65
I6W949	I6W949_409	MAKTQAEINKRLDAYAKGTVDSPYRVKKATSYDPSFGVMEAGAIDADGYYHAQCQDLITDYVLWLTDNKVRTWGNAKDQIKQSYGTGFKIHENKPSTVPKKGWIAVFTSGSYEQWGHIGIVYDGGNTSTFTILEQNWNGYANKKPTKRVDNYYGLTHFIEIPVKAGTTVKKETAKKSASKTPAPKKKATLKVSKNHINYTMDKRGKKPEGMVIHNDAGRSSGQQYENSLANAGYARYANGIAHYYGSEGYVWEAIDAKNQIAWHTGDGTGANSGNFRFAGIEVCQSMSASDAQFLKNEQAVFQFTAEKFKEWGLTPNRKTVRLHMEFVPTACPHRSMVLHTGFNPVTQGRPSQAIMNKLKDYFIKQIKNYMDKGTSSSTVVKDGKTSSASTPATRPVTG…	495	SH3_5	409	475	WYKPENATFVNGNQPIVTRIGSPFLNAPVLRDAPSGATIVYDEVCIQAGHIWIGYNAYNGNRVYCPV	67
M9NTD5	M9NTD5_395	MQAKLTKKEFIEWLKTSEGKQYNKDGWYGFQCFDYGNAGWQALYGCLLKGVGAKDIPFANNFDGLATVYQNTPDFLAQPGDMVVFGSNYGAGYGHVAWVIEATLDYIIVYEQNWLGGGWTDGIEQPGWGWEKVTRRQHAYDFPMWFIRPNFKSETAPRSVQSPTQAPKKETAKPQPKAVELKIIKDVVKGYDLPKRGGNPKGIVIHNDAGSKGATAEAYRNGLVNAPLSRLEAGIAHSYVSGNTVWQALDESQVGWHTANQVGNKYYYGIEVCQSMGADNATFLKNEQATFQECARLLKKWGLPANRNTIRLHNEFTSTSCPHRSSVLHTGFDPVTRGLLPEDKQLQLKDYFIKQIRTYMDGKIPVSTVSSDSSASSNTVKPVGSAWKRNSYGTYYMEE…	481	SH3_5	395	460	YYMEEKATFTNGSEPITVRTVGPFISCPEAYQFQPGGYCNYDEVMLQDGHVWIGYDWQGARYYLPI	66
Q4Z8Y9	Q4Z8Y9_382	MKTLKQAESYIKSKVNTGTDFDGLYGYQCMDLAVDYIYHVTDGKIRMWGNAKDAINNSFGGTATVYKNYPAFRPKYGDVVVWTTGNFATYGHIAIVTNPDPYGDLQYVTVLEQNWNGNGIYKTELATIRTHDYTGITHFIRPNFATESSVKKKDTKKKPKPSNRDGINKDKIVYDRTNINYNMVKRGYNPVGVILHNDAGSMTGLQYKNNLQNAGYNRWAQGIAHSYISEGQVWQALGESRIAWHCANQWGNKNLYGIEICQSMTASDEQFLKNEQTAFYEASRMLKKWGLKPDKNTVRLHMEYYQTACPHRSMKLHVGKDPTKTSITQADIEKLKEYFIKQIKMYYEGKTPVPTVVNQKAKTKPVKQSSTSGWNVNNYGTYYKSESATFKCTARQGIV…	467	SH3_5	382	449	YYKSESATFKCTARQGIVTRYTGPFTTCPQAGVLYYGQSVTYDTVCKQDGYVWISWTTNGGQDVWMPV	68
Q4ZC44	Q4ZC44_396	MTAKLTKQEFINWLKQSEGKQYDMDGWYGFQCFDYANAGWQQLFGYNLSGAGAKDIPFVNNFTGKAKIIQNTPEFIAEAGDMVVFNNKYGGGYGHVAWVISADINNITVIEQNWLGGGWTNGPEQGGTGWEKATRRTHGYDFPMWFIRPNFKQTDVTVKSSQSATVGDKKSTVKQQAKPVKLQIVKDVVQGYKLPQRGYKPKYIVIHNDAGSKYATAESYRNGLVKAPLSRLEAGIAHSYVSGSTVWQALDESQVGWHTASKNGNRDGYGIEVCQSMGADNATFLKNEQATFQECARLLKKWGLPANRNTIRLHNEFVSTSCPHRSALLHTGFDPVSKGAMPKDKQLELKDYFIKQIRAFMNGDIPVATVSNKSSASSNTVKPIASAWKRNSYGTYYMA…	482	SH3_5	396	461	YYMAEKARFINGNQPITVRLQGPFTTCPIGYQFQPGGYCDYDEVMLQDGHVWIGYDWQGQRYYLPI	66
Q4ZCC3	Q4ZCC3_395	MTATLTKEEFIKWLNNSVGKQYNEDLWYGFQCFDYANAGWKLLFGHLLKGIGAKDIPNANDFTNEATVYQNTPDFLAQPGDLVVFGSNYGAGYGHVAWVIEATLDYIIVLEQNWLGGGWTDGIEQPGWGWEKVTRRQHAYDFPMFFIRPKFKTATATRSAQSPTQSVKKADSKKKAKPVKLNIVKDVVKGYNLPKRGYNPKFIVIHNDAGSKGATAQAYRNGLVNAPLSRLEAGIAHSYVSGNTVWQALDESQVGWHTANQYGNKNGYGIEVCQSIGADDKTFLKNEQATFQECARLLKKWGLPANRNTIRLHNEFTSTSCPHRSAELHTGFNPVTQGLLPKDKQLKLKDYFIKQIRAYMNGKVPIATVTQGTSASSNTAKPVAGAWRRNSYGTYYMEE…	481	SH3_5	395	460	YYMEEKARFTNGNQPIMVRTVGPFTSCPHAYDFQPGGWCDYTEVMLQDGHVWIGYDWQGQRYYLPI	66
Q4ZE57	Q4ZE57_164	MKSQQQAKEWIYNHEGAGVDFDGAYGFQCMDLAVAYVYYITDGKVRMWGNAKDAINNDFKGLATVYKNTPSFKPQLGDVAVYTNSQYGHIQCVISGNLDYYTCLEQNWLNGGFDKWEKATIRTHYYDGVTHFIRPKFSGSKSHELETSKVNTFGNWKQNQYGTYYRNENATFTCGFLPIFARVSSPKLSEPNGYWFQPNGYTPYDEICLSDGYVWIGYNWQGTRYYLPVRQWNGKTGNSYSVGIPWGVFS	250	SH3_5	164	229	YYRNENATFTCGFLPIFARVSSPKLSEPNGYWFQPNGYTPYDEICLSDGYVWIGYNWQGTRYYLPV	66
Q5NTY4	Q5NTY4_395	MKTKAQAKSWINSKIGKGIDWDGMYGYQCMDEAVDYIHHVTDGKVTMWGNAIDAPKNNFQGLCTVYTNTPEFRPAYGDVIVWSYGTFATYGHIAIVVNPDPYGDLQYITVLEQNWNGNGIYKTEFATIRTHDYTGVSHFIRPKFADEVKETAKTVNKLSVQKKIVTPKNSVERIKNYVKTSGYINGEHYELYNRGHKPKGVVIHNTAGTASATQEGQRLTNMTFQQLANGVAHVYIDKNTIYETLPEDRIAWHVAQQYGNTEFYGIEVCGSRNTDKEQFLANEQVAFQEAARRLKSWGMRANRNTVRLHHTFSSTECPDMSMLLHTGYSMKNGKPTQDITNKCADYFMKQINAYIDGKQPTSTVVGSSSSNKLKAKNKDKSTGWNTNEYGTLWKKEHAT…	477	SH3_5	395	459	KEHATFTCGVRQGIVTRTTGPFTSCPQAGVLYYGQSVNYDTVCKQDGYVWISWTTSDGYDVWMPI	65
U3PDY3	U3PDY3_388	MVAKLTQKEAVAYVKSQEGKGWDFDKVYGYQCFDSVNYYWYKLFGHGLKGAGAADIPNVNDFTNEAKVYQNTPSFLAKPGDVVVWNRNYGGGYGHVAVVISATLNSFVVIEQNWLGGGLNKTEVATKRTKSYDNPMWFIRPHYKSESAKSVSAQSATKTATKKKTTAKKKMKKLSYIRDEVKGYRLPNRGYKPTSITLHNDAGSVGATAEAYHRGLVNAPLSRLEAGVAHSYISGNTVYQALPESRIAWHTANQNGNKNSYGIEICQSIGASDKVFLANEQAAFQEAARLLNKWGLKANRNTIRLHMEFSQTSCPHRSMKLHTGFDPVTQGVPSQAIKLKLKDYFIKQIRAYQAGKVPTATVSNKTSSASNTKSTVAGAWKRNSYGTWYMSEKARFTNG…	474	SH3_5	388	453	WYMSEKARFTNGSQSIMVRTTGPFRSCPYAYDFQPGGWCDYDEVMLQDAHVWIGYDWKGKRYYLPI	66
W5RAM3	W5RAM3_400	MLMTKNQAEKWFDNSLGKQFNPDGWYGFQCYDYANMFFMLATGERLQGLYAYNIPFDNKAKIEKYGQIIKNYDSFLPQKLDIVVFPSKYGGGAGHVEIVESANLNTFTSFGQNWNGKGWTNGVAQPGWGPETVTRHVHYYDNPMYFIRLNFPNNLSVGNKAKGIIKQATTKKEAVIKPKKIMLVAGHGYNDPGAVGNGTNERDFIRKYITPNIAKYLRHAGHEVALYGGSSQSQDMYQDTAYGVNVGNKKDYGLYWVKSQGYDIVLEIHLDAAGESASGGHVIISSQFNADTIDKSIQDVIKNNLGQIRGVTPRNDLLNVNVSAEININYRLSELGFITNKNDMDWIKKNYDLYSKLIAGAIHGKPIGGLVAGNVKTSAKNQKNPPVPAGYTLDKNNVP…	484	SH3_5	400	464	YKKEQGNYTVANVKGNNVRDGYSTNSRITGVLSNNTTITYDGAYCINGYRWITYIANSGQRRYIA	65
A0A0D3MUT0	A0A0D3MUT0_409	MAKTQAEINKRLDAYAKGTVDSPYRIKKATSYDPSFGVMEAGAIDADGYYHAQCQDLITDYVLWLTDNKVRTWGNAKDQIKQSYGTGFKIHENKPSTVPKKGWIAVFTSGSYQQWGHIGIVYDGGNTSTFTILEQNWNGYANKKPTKRVDNYYGLTHFIEIPVKAGTTVKKETAKKSASKTPAPKKKATLKVSKNHINYTMDKRGKKPEGMVIHNDAGRSSGQQYENSLANAGYARYANGIAHYYGSEGYVWEAIDAKNQIAWHTGDGTGANSGNFRFAGIEVCQSMSASDAQFLKNEQAVFQFTAEKFKEWGLTPNRKTVRLHMEFVPTACPHRSMVLHTGFNPVTQGRPSQAIMNKLKDYFIKQIKNYMDKGTSSSTIVKDGKTSSASTPATRPVTG…	496	SH3_5	409	475	WYKPESATFVNGNQPIITRIGSPFLNAPIGGNLPAGATIVYDEVCIQAGHIWIGYNAYNGNRVYCPV	67
A0A0D3MVQ2	A0A0D3MVQ2_401	MKTKKQALKWILNTIGQGIDWDKMYGFQCMDLVVAYLYYVTDGKIAMWGNAIDAPKNNFKGTAKVIKNYPAFRPEEGDIVVWSYGNFSTYGHIAVVIDGDPYGDLQYITVAEQNWNGLGLYKQEVTTKRIHNYDGVSHFIRPKFKKTAKKEDNTPTKEKNNKKTKGKKLKVSTQRINYTMDKRGYKPKFVVIHNDAGSSSAQQYEQGLKNAGYSRYAQGVAHAYASDGYVWEAISEDRIAWHTGDGTNPGTGNFEGYGIEVCQSLGDRNTFLKNEQTVFQFIAEKLQKWNLPANRNTIRLHNEFIQTECPHASAYYHAGMNTKVDAYTKERQLKIKDYFIKQIRAYMKGSTPKSTVVKSSKNSGSLPKKKGKKQTSKSNIGKTFDFNGLSTNVWGTKWY…	484	SH3_5	401	466	ENNTFTCNARQGIITRVGSPFTTAPQAGVLFYGQTVTYNQVAVNPKEPFVWISWITNNGTEVWMPI	66
A0A0B5CTW5	A0A0B5CTW5_266	MSVLQYNYINKNQFSRPGYKLLRVSKIVMHYTANPGASADNHRRYFRDLKERYASAHIFIDDNEAICIIPLNEVAYHANERSCKLTALQASTSYYRGGNANLTSIGIEMCLDKNWNITAATFNRSVDVAAELCKTYDLTPSDIIRHYDVTGKNCPAPWVAKPSELTRFRNAVNAKLKGASQNKNRHDGKVVDSAPLLTKMDFKSSPFRMYKSGTEFLVYEHNQYWYKTYIDDKLYYMYKSFCDVVTKKDAKGRIKVRIKSAKDLRIPVWNNTKLSSGKIKWYAPNTKLAWYNNGKGYLELWYPSDGWYYTANYFLK	316	PSA_CBD	266	315	IPVWNNTKLSSGKIKWYAPNTKLAWYNNGKGYLELWYPSDGWYYTANYFL	50
A0A0B5CTW5	A0A0B5CTW5_184	MSVLQYNYINKNQFSRPGYKLLRVSKIVMHYTANPGASADNHRRYFRDLKERYASAHIFIDDNEAICIIPLNEVAYHANERSCKLTALQASTSYYRGGNANLTSIGIEMCLDKNWNITAATFNRSVDVAAELCKTYDLTPSDIIRHYDVTGKNCPAPWVAKPSELTRFRNAVNAKLKGASQNKNRHDGKVVDSAPLLTKMDFKSSPFRMYKSGTEFLVYEHNQYWYKTYIDDKLYYMYKSFCDVVTKKDAKGRIKVRIKSAKDLRIPVWNNTKLSSGKIKWYAPNTKLAWYNNGKGYLELWYPSDGWYYTANYFLK	316	PSA_CBD	184	242	NRHDGKVVDSAPLLTKMDFKSSPFRMYKSGTEFLVYEHNQYWYKTYIDDKLYYMYKSFC	59
A0A0B5D123	A0A0B5D123_266	MSVLQYNYINKNQFSRPGYKLLRVSKIVMHYTANPGASADNHRRYFRDLKERYASAHIFIDDNEAICIIPLNEVAYHANERSCKLTALQASTSYYRGGNANLTSIGIEMCLDKNGNITAATFNRSVDVAAELCKTYDLTASDIIRHYDVTGKNCPAPWVAKPSELTRFRNAVNAKLKGASQNKNRHDGKVVDSAPLLPKMDFKSSPFRMYKSGTEFLVYEHNQYWYKTYINDKLYYMYKSFCDVVAKKDAKGRIPVKIKSAKDLRIPVWDNTRLNSGKIKWYKPGTKLSWYDNKKGYLELWYDKDGWYYTANYFLK	316	PSA_CBD	266	315	IPVWDNTRLNSGKIKWYKPGTKLSWYDNKKGYLELWYDKDGWYYTANYFL	50
A0A0B5D123	A0A0B5D123_184	MSVLQYNYINKNQFSRPGYKLLRVSKIVMHYTANPGASADNHRRYFRDLKERYASAHIFIDDNEAICIIPLNEVAYHANERSCKLTALQASTSYYRGGNANLTSIGIEMCLDKNGNITAATFNRSVDVAAELCKTYDLTASDIIRHYDVTGKNCPAPWVAKPSELTRFRNAVNAKLKGASQNKNRHDGKVVDSAPLLPKMDFKSSPFRMYKSGTEFLVYEHNQYWYKTYINDKLYYMYKSFCDVVAKKDAKGRIPVKIKSAKDLRIPVWDNTRLNSGKIKWYKPGTKLSWYDNKKGYLELWYDKDGWYYTANYFLK	316	PSA_CBD	184	242	NRHDGKVVDSAPLLPKMDFKSSPFRMYKSGTEFLVYEHNQYWYKTYINDKLYYMYKSFC	59
A0A2U8UUL2	A0A2U8UUL2_258	MTTVNGVPFRQNLVSSSKYGIKAPNRMDAKKITVHNTYNDATAQNETDYCKNNNNEVSFHVAVDDKEAIQVVPFDRNAWHCGDGGNGYGNRNTIGVEICYSKSGGSKYTKSEQNAIKYIAGLCVQQGIVASKDTVKKHQDWSGKYCPHRVLAEKRWPSLQQAIIDEYKRITSKNPNRHDGKVVDSAPLLPKMDFKSNPVRMYKSGTEFLVYEHNQYWYKTYIDDKLYYMHKSFCDVVAKKDAKGRIKVRIKSAKDLRIPVWNNTKLNSGKIKWYSPGTKLSWYDNKKGYLELWYEKDGWYYTANYFLK	308	PSA_CBD	258	307	IPVWNNTKLNSGKIKWYSPGTKLSWYDNKKGYLELWYEKDGWYYTANYFL	50
A0A2U8UUL2	A0A2U8UUL2_176	MTTVNGVPFRQNLVSSSKYGIKAPNRMDAKKITVHNTYNDATAQNETDYCKNNNNEVSFHVAVDDKEAIQVVPFDRNAWHCGDGGNGYGNRNTIGVEICYSKSGGSKYTKSEQNAIKYIAGLCVQQGIVASKDTVKKHQDWSGKYCPHRVLAEKRWPSLQQAIIDEYKRITSKNPNRHDGKVVDSAPLLPKMDFKSNPVRMYKSGTEFLVYEHNQYWYKTYIDDKLYYMHKSFCDVVAKKDAKGRIKVRIKSAKDLRIPVWNNTKLNSGKIKWYSPGTKLSWYDNKKGYLELWYEKDGWYYTANYFLK	308	PSA_CBD	176	234	NRHDGKVVDSAPLLPKMDFKSNPVRMYKSGTEFLVYEHNQYWYKTYIDDKLYYMHKSFC	59
A0A2U8UV87	A0A2U8UV87_258	MATVNGVPFRQNLVSSSKYSIKAPNTMKAKKITIHNTYNNASSQNETDYCKNNNNEVSFHVAVDDKEAIQVVPFGRNAWHCGDGGNGYGNRNTIGVETCYSKSGGAKYIAAEKNTIKYVAGLCVQQDIIASKDTIKKHQDWSGKYCPHRILDDKRWPAVQQAIIDEYNRITSKNPNRHSGQVVDSAPLLPKTDFKSNPARMYKSGTEFLVYEHNQYWYKTYIDDKLYYMYKSFCDVVAKKDAKGRIKVRIKSAKDLRIPVWNNTKLSSGKIKWYKPGTKLSWYNNKKGYLELWYTNDGWYYTANYFLK	308	PSA_CBD	258	307	IPVWNNTKLSSGKIKWYKPGTKLSWYNNKKGYLELWYTNDGWYYTANYFL	50
A0A2U8UV87	A0A2U8UV87_176	MATVNGVPFRQNLVSSSKYSIKAPNTMKAKKITIHNTYNNASSQNETDYCKNNNNEVSFHVAVDDKEAIQVVPFGRNAWHCGDGGNGYGNRNTIGVETCYSKSGGAKYIAAEKNTIKYVAGLCVQQDIIASKDTIKKHQDWSGKYCPHRILDDKRWPAVQQAIIDEYNRITSKNPNRHSGQVVDSAPLLPKTDFKSNPARMYKSGTEFLVYEHNQYWYKTYIDDKLYYMYKSFCDVVAKKDAKGRIKVRIKSAKDLRIPVWNNTKLSSGKIKWYKPGTKLSWYNNKKGYLELWYTNDGWYYTANYFLK	308	PSA_CBD	176	234	NRHSGQVVDSAPLLPKTDFKSNPARMYKSGTEFLVYEHNQYWYKTYIDDKLYYMYKSFC	59
A0A059T5J4	A0A059T5J4_228	MARKFTKAELVAKAEKKVGGLKPDVKKAVLSAVKEAYDRYGIGIIVSQGYRSIAEQNGLYAQGRTKPGNIVTNAKGGQSNHNFGVAVDFAIDLIDDGKIDSWQPSATIVNMMKRRGFKWGGDWKRFTDLPHFEACDWYRGERKYKVDTSEWKKKENINIVIKDVGYFQDKPQFLNSKSVRQWKHGTKVKLTKHNSHWYTGVVKDGNKSVRGYIYHSMAKVTSKNSDGSVNATINAHAFCWDNKKLNGGDFINLKRGFKGITHPASDGFYPLYFASRKKTFYIPRYMFDIKK	291	PSA_CBD	228	287	SVNATINAHAFCWDNKKLNGGDFINLKRGFKGITHPASDGFYPLYFASRKKTFYIPRYMF	60
A0A059T5J4	A0A059T5J4_155	MARKFTKAELVAKAEKKVGGLKPDVKKAVLSAVKEAYDRYGIGIIVSQGYRSIAEQNGLYAQGRTKPGNIVTNAKGGQSNHNFGVAVDFAIDLIDDGKIDSWQPSATIVNMMKRRGFKWGGDWKRFTDLPHFEACDWYRGERKYKVDTSEWKKKENINIVIKDVGYFQDKPQFLNSKSVRQWKHGTKVKLTKHNSHWYTGVVKDGNKSVRGYIYHSMAKVTSKNSDGSVNATINAHAFCWDNKKLNGGDFINLKRGFKGITHPASDGFYPLYFASRKKTFYIPRYMFDIKK	291	PSA_CBD	155	218	ENINIVIKDVGYFQDKPQFLNSKSVRQWKHGTKVKLTKHNSHWYTGVVKDGNKSVRGYIYHSMA	64
A0A059T7X1	A0A059T7X1_266	MSVLQYNYINKNQFSRPGYKLLRVSKIVMHYTANPGASADNHRRYFRDLKERYASAHIFIDDKEAICIIPLNEVAYHANERSCKLTALQASTSYYRGGNANLTSIGIEMCLDKNGNITVATFNRSVDVAAELCKTYDLTASDIIRHYDVTGKNCPAPWVAKPSELTRFRNAVNAKLKGASQNKNRHDGKVVDSAPLLTKMDFKSSPFRMYKAGTEILVYEHNQYWYKTYIDDKLYYMYKSFCDVVAKKDAKGRIKVRIKSAKDLRIPVWNNTKLNSGKIKWYAPNTKLAWYNNGKGYLELWYEKDGWYYTANYFLK	316	PSA_CBD	266	315	IPVWNNTKLNSGKIKWYAPNTKLAWYNNGKGYLELWYEKDGWYYTANYFL	50
A0A059T7X1	A0A059T7X1_184	MSVLQYNYINKNQFSRPGYKLLRVSKIVMHYTANPGASADNHRRYFRDLKERYASAHIFIDDKEAICIIPLNEVAYHANERSCKLTALQASTSYYRGGNANLTSIGIEMCLDKNGNITVATFNRSVDVAAELCKTYDLTASDIIRHYDVTGKNCPAPWVAKPSELTRFRNAVNAKLKGASQNKNRHDGKVVDSAPLLTKMDFKSSPFRMYKAGTEILVYEHNQYWYKTYIDDKLYYMYKSFCDVVAKKDAKGRIKVRIKSAKDLRIPVWNNTKLNSGKIKWYAPNTKLAWYNNGKGYLELWYEKDGWYYTANYFLK	316	PSA_CBD	184	242	NRHDGKVVDSAPLLTKMDFKSSPFRMYKAGTEILVYEHNQYWYKTYIDDKLYYMYKSFC	59
R4ICC5	R4ICC5_258	MATVNGVPFRQNLVSSSKYSIKAPNVMKAKKITVHNTYNDATAQNETDYCKNNNNEVSFHVAVDDKEAIQVVPFNRNAWHCGDGGNGYGNRNTVGVEICYSKSGGSRYTKSEQNAIKYIAGLCVQQGIVASTSTIKKHQDWSGKYCPHRVLAEHRWSALQQAIINEYKRITSKNPNRHDGKVVDSAPLLPKMDFKSNPVRMYKSGTEFLVYEHNQYWYKTYIDDKLYYMYKSFCGVVAKKDAKGRIKVRIKSAKDLRIPVWNNTKLNSGKIKWYAPGVKLAWYDNKKGYLELWYEKDGWYYTANYFLK	308	PSA_CBD	258	307	IPVWNNTKLNSGKIKWYAPGVKLAWYDNKKGYLELWYEKDGWYYTANYFL	50
R4ICC5	R4ICC5_176	MATVNGVPFRQNLVSSSKYSIKAPNVMKAKKITVHNTYNDATAQNETDYCKNNNNEVSFHVAVDDKEAIQVVPFNRNAWHCGDGGNGYGNRNTVGVEICYSKSGGSRYTKSEQNAIKYIAGLCVQQGIVASTSTIKKHQDWSGKYCPHRVLAEHRWSALQQAIINEYKRITSKNPNRHDGKVVDSAPLLPKMDFKSNPVRMYKSGTEFLVYEHNQYWYKTYIDDKLYYMYKSFCGVVAKKDAKGRIKVRIKSAKDLRIPVWNNTKLNSGKIKWYAPGVKLAWYDNKKGYLELWYEKDGWYYTANYFLK	308	PSA_CBD	176	234	NRHDGKVVDSAPLLPKMDFKSNPVRMYKSGTEFLVYEHNQYWYKTYIDDKLYYMYKSFC	59
A8ATR6	A8ATR6_228	MARKFTKAELVAKAEKKVGGLKPDVKKAVLSAVKEAYDRYGIGIIVSQGYRSIAEQNGLYAQGRTKPGNIVTNAKGGQSNHNFGVAVDFAIDLIDDGKIDSWQPSATIVNMMKRRGFKWGGDWKSFTDLPHFEACDWYRGERKYKVDTSEWKKKENINIVIKDVGYFQDKPQFLNSKSVRQWKHGTKVKLTKHNSHWYTGVVKDGNKSVRGYIYHSMAKVTSKNSDGSVNATINAHAFCWDNKKLNGGDFINLKRGFKGITHPASDGFYPLYFASRKKTFYIPRYMFDIKK	291	PSA_CBD	228	287	SVNATINAHAFCWDNKKLNGGDFINLKRGFKGITHPASDGFYPLYFASRKKTFYIPRYMF	60
A8ATR6	A8ATR6_155	MARKFTKAELVAKAEKKVGGLKPDVKKAVLSAVKEAYDRYGIGIIVSQGYRSIAEQNGLYAQGRTKPGNIVTNAKGGQSNHNFGVAVDFAIDLIDDGKIDSWQPSATIVNMMKRRGFKWGGDWKSFTDLPHFEACDWYRGERKYKVDTSEWKKKENINIVIKDVGYFQDKPQFLNSKSVRQWKHGTKVKLTKHNSHWYTGVVKDGNKSVRGYIYHSMAKVTSKNSDGSVNATINAHAFCWDNKKLNGGDFINLKRGFKGITHPASDGFYPLYFASRKKTFYIPRYMFDIKK	291	PSA_CBD	155	218	ENINIVIKDVGYFQDKPQFLNSKSVRQWKHGTKVKLTKHNSHWYTGVVKDGNKSVRGYIYHSMA	64
A8ATJ1	A8ATJ1_271	MAKKLKLAIYAGHGGVDSGATGEGYREDDLTLDIAKRTTKVLRGAGHTVINNRTTDVNRNISADAKLANREKVDAVIEFHFDAAGASAEGTTGFYCEGSSSSKKLAQCVNDKLDDVFKDRNVKPDTSTRHGRLGILRETNAVATLQEVAFITNKNDMIKYNQRADEIAKKAAEGILSYFNEKLPEQNPNRHDGAVVDSIPALPKPDFKTVPSKMYKAGSELLVYDHNKYWYKTYINDKLCYIYKSFCISNGKKDSKGRIPIKIKSVKDLRIPVWDNTKLSSGKIKWYAPNTKLSWYNNKKGYLELYYPNQGWYYTANYFLK	321	PSA_CBD	271	320	IPVWDNTKLSSGKIKWYAPNTKLSWYNNKKGYLELYYPNQGWYYTANYFL	50
A8ATJ1	A8ATJ1_189	MAKKLKLAIYAGHGGVDSGATGEGYREDDLTLDIAKRTTKVLRGAGHTVINNRTTDVNRNISADAKLANREKVDAVIEFHFDAAGASAEGTTGFYCEGSSSSKKLAQCVNDKLDDVFKDRNVKPDTSTRHGRLGILRETNAVATLQEVAFITNKNDMIKYNQRADEIAKKAAEGILSYFNEKLPEQNPNRHDGAVVDSIPALPKPDFKTVPSKMYKAGSELLVYDHNKYWYKTYINDKLCYIYKSFCISNGKKDSKGRIPIKIKSVKDLRIPVWDNTKLSSGKIKWYAPNTKLSWYNNKKGYLELYYPNQGWYYTANYFLK	321	PSA_CBD	189	247	NRHDGAVVDSIPALPKPDFKTVPSKMYKAGSELLVYDHNKYWYKTYINDKLCYIYKSFC	59
Q37979	Q37979_239	MALTEAWLIEKANRKLNAGGMYKITSDKTRNVIKKMAKEGIYLCVAQGYRSTAEQNALYAQGRTKPGAIVTNAKGGQSNHNYGVAVDLCLYTNDGKDVIWESTTSRWKKVVAAMKAEGFKWGGDWKSFKDYPHFELCDAVSGEKIPAATQNTNTNSNRYEGKVIDSAPLLPKMDFKSSPFRMYKVGTEFLVYDHNQYWYKTYIDDKLYYMYKSFCDVVAKKDAKGRIKVRIKSAKDLRIPVWNNIKLNSGKIKWYAPNVKLAWYNYRRGYLELWYPNDGWYYTAEYFLK	289	PSA_CBD	239	288	IPVWNNIKLNSGKIKWYAPNVKLAWYNYRRGYLELWYPNDGWYYTAEYFL	50
A8ASL5	A8ASL5_239	MALTEAWLIEKANRKLNAGGMYKITSDKTRNVIKKMAKEGIYLCVAQGYRSTAEQNALYAQGRTKPGAIVTNAKGGQSNHNYGVAVDLCLYTNDGKDVIWESTTSRWKKVVAAMKAEGFKWGGDWKSFKDYPHFELCDAVSGEKIPAATQNTNTNSNRYEGKVIDSAPLLPKMDFKSSPFRMYKVGTEFLVYDHNQYWYKTYIDDKLYYMYKSFCDVVAKKDAKGRIKVRIKSAKDLRIPVWNNIKLNSGKIKWYAPNVKLAWYNYRRGYLELWYPNDGWYYTAEYFLK	289	PSA_CBD	239	288	IPVWNNIKLNSGKIKWYAPNVKLAWYNYRRGYLELWYPNDGWYYTAEYFL	50
Q37979	Q37979_157	MALTEAWLIEKANRKLNAGGMYKITSDKTRNVIKKMAKEGIYLCVAQGYRSTAEQNALYAQGRTKPGAIVTNAKGGQSNHNYGVAVDLCLYTNDGKDVIWESTTSRWKKVVAAMKAEGFKWGGDWKSFKDYPHFELCDAVSGEKIPAATQNTNTNSNRYEGKVIDSAPLLPKMDFKSSPFRMYKVGTEFLVYDHNQYWYKTYIDDKLYYMYKSFCDVVAKKDAKGRIKVRIKSAKDLRIPVWNNIKLNSGKIKWYAPNVKLAWYNYRRGYLELWYPNDGWYYTAEYFLK	289	PSA_CBD	157	215	NRYEGKVIDSAPLLPKMDFKSSPFRMYKVGTEFLVYDHNQYWYKTYIDDKLYYMYKSFC	59
A8ASL5	A8ASL5_157	MALTEAWLIEKANRKLNAGGMYKITSDKTRNVIKKMAKEGIYLCVAQGYRSTAEQNALYAQGRTKPGAIVTNAKGGQSNHNYGVAVDLCLYTNDGKDVIWESTTSRWKKVVAAMKAEGFKWGGDWKSFKDYPHFELCDAVSGEKIPAATQNTNTNSNRYEGKVIDSAPLLPKMDFKSSPFRMYKVGTEFLVYDHNQYWYKTYIDDKLYYMYKSFCDVVAKKDAKGRIKVRIKSAKDLRIPVWNNIKLNSGKIKWYAPNVKLAWYNYRRGYLELWYPNDGWYYTAEYFLK	289	PSA_CBD	157	215	NRYEGKVIDSAPLLPKMDFKSSPFRMYKVGTEFLVYDHNQYWYKTYIDDKLYYMYKSFC	59
A0A2U8UV78	A0A2U8UV78_239	MALTEAWLIEKANRKLNAGGMYKITSDKTRNVIKKMAKEGIYLCVAQGYRSTAEQNALYAQGRTKPGAIVTNAKGGQSNHNYGVAVDLCLYTNDGKDVIWESTTSRWKKVVAAMKAEGFKWGGDWKSFKDYPHFELCDAVSGEKIPAATQNTNTNSNRYEGKVIDSAPLLPKMDFKSSPFRMYKVGTEFLVYDHNQYWYKTYINDKLYYMYKSFCDVVAKKDAKGRIKVRIKSAKDLRIPVWNNTKLNSGKIKWYAPNTKLAWYNNGKGYLELWYPSDGWYYTANYFLK	289	PSA_CBD	239	288	IPVWNNTKLNSGKIKWYAPNTKLAWYNNGKGYLELWYPSDGWYYTANYFL	50
A0A2U8UV78	A0A2U8UV78_157	MALTEAWLIEKANRKLNAGGMYKITSDKTRNVIKKMAKEGIYLCVAQGYRSTAEQNALYAQGRTKPGAIVTNAKGGQSNHNYGVAVDLCLYTNDGKDVIWESTTSRWKKVVAAMKAEGFKWGGDWKSFKDYPHFELCDAVSGEKIPAATQNTNTNSNRYEGKVIDSAPLLPKMDFKSSPFRMYKVGTEFLVYDHNQYWYKTYINDKLYYMYKSFCDVVAKKDAKGRIKVRIKSAKDLRIPVWNNTKLNSGKIKWYAPNTKLAWYNNGKGYLELWYPSDGWYYTANYFLK	289	PSA_CBD	157	215	NRYEGKVIDSAPLLPKMDFKSSPFRMYKVGTEFLVYDHNQYWYKTYINDKLYYMYKSFC	59
Q8W5Y8	Q8W5Y8_264	MSNYSMSRGHSDKCVGAEDILSEIKEAEKVLNAASDELKREGHNVKTFIDRTSTTQSANLNKIVNWHNANPADVHISVHLNAGKGTGVEVWYYAGDEKGRKLAVEISAKMAKALGLPNRGAKATKDLRFLNSTKGTAVLLEVCFVDRKEDANAIHKSGMYDKLGIAIAEGLTGKTVAAKNPNRHSGAVVDSVPMLSKMDFKSSPIKMYKAGSSLLVYEHNKYWYKAYINDKLCYIYKSFCISNGKKDAKGRIKVRIKSAKDLRIPVWNNTKLNSGKIKWYSPGTKLSWYDNKKGYLELWYEKDGWYYTANYFLK	314	PSA_CBD	264	313	IPVWNNTKLNSGKIKWYSPGTKLSWYDNKKGYLELWYEKDGWYYTANYFL	50
Q8W5Y8	Q8W5Y8_182	MSNYSMSRGHSDKCVGAEDILSEIKEAEKVLNAASDELKREGHNVKTFIDRTSTTQSANLNKIVNWHNANPADVHISVHLNAGKGTGVEVWYYAGDEKGRKLAVEISAKMAKALGLPNRGAKATKDLRFLNSTKGTAVLLEVCFVDRKEDANAIHKSGMYDKLGIAIAEGLTGKTVAAKNPNRHSGAVVDSVPMLSKMDFKSSPIKMYKAGSSLLVYEHNKYWYKAYINDKLCYIYKSFCISNGKKDAKGRIKVRIKSAKDLRIPVWNNTKLNSGKIKWYSPGTKLSWYDNKKGYLELWYEKDGWYYTANYFLK	314	PSA_CBD	182	240	NRHSGAVVDSVPMLSKMDFKSSPIKMYKAGSSLLVYEHNKYWYKAYINDKLCYIYKSFC	59
Q0PRU8	Q0PRU8_237	MALTEAWLIEKANRKLNTSGMNKATSDKTRNVIKKMAKEGIYLCVAQGYRSTAEQNALYAQGRTKPGAIVTNAKGGQSNHNFGVAVDLCLYTSDGKDVIWESTTSRWKKVVAAMKAEGFEWGGDWKSFKDYPHFELCDAVSGEKIPTATQNTNPNRHDGKIVDSAPLLPKMDFKSNPARMYKSGTEFLVYEHNQYWYKTYINDKLYYMYKSFCDVVAKKDAKGRIKVRIKSAKDLRIPVWNNTKLNSGKIKWYAPNTKLAWYNNGKGYLELWYEKDGWYYTANYFLK	287	PSA_CBD	237	286	IPVWNNTKLNSGKIKWYAPNTKLAWYNNGKGYLELWYEKDGWYYTANYFL	50
Q0PRU8	Q0PRU8_155	MALTEAWLIEKANRKLNTSGMNKATSDKTRNVIKKMAKEGIYLCVAQGYRSTAEQNALYAQGRTKPGAIVTNAKGGQSNHNFGVAVDLCLYTSDGKDVIWESTTSRWKKVVAAMKAEGFEWGGDWKSFKDYPHFELCDAVSGEKIPTATQNTNPNRHDGKIVDSAPLLPKMDFKSNPARMYKSGTEFLVYEHNQYWYKTYINDKLYYMYKSFCDVVAKKDAKGRIKVRIKSAKDLRIPVWNNTKLNSGKIKWYAPNTKLAWYNNGKGYLELWYEKDGWYYTANYFLK	287	PSA_CBD	155	213	NRHDGKIVDSAPLLPKMDFKSNPARMYKSGTEFLVYEHNQYWYKTYINDKLYYMYKSFC	59
A0A218KCJ1	A0A218KCJ1_210	MGTEIIDISKWNAGSINWDVLAPQLGLCICRVQYGSNKVDEWYKNYVENLEARNVPHAAYAYGCFVSIADAKVEAEDFHNRTSKNARFLVLDVEDDTVAAMSAAGNLKDLAAASQAFIDHLKAKGWRVGFYVSHHMYGSYNLQSVKADFYWIPRYSTSAPSYYCDLWQYADGETGGYMNGVGKVDRNRLMNGRTLQWFLGETAPVSEPEGIGVALSIYPDGYGVNLYERPSDPIYAGNITKKIPYKVFAGYWGGGDKDMICLGGEKQWAYNKHFTIDWYKVRSKYPVGWGVNFYDGPSGNFLGNIDGSEVYNAHNRVGGYVDIGGNRWIKEEHVTITAK	339	PBC5_CBD	210	279	GIGVALSIYPDGYGVNLYERPSDPIYAGNITKKIPYKVFAGYWGGGDKDMICLGGEKQWAYNKHFTIDWY	70
A0A7V7I6D9	A0A7V7I6D9_203	MGYIVDISKWNGNINWDVAAPQLDLVIARVQDGSNVVDHMYQKYVSEMKKRGVPFGNYAFCRFVSIADARKEAQDFWARGDKSAKFWVADVEVQTMDDMQGGTQAFINELRRLGAKKVGLYVGHHTYVSFGARNIQADFVWIPRYGENKPAYPCDIWQYTETGNISGIGKCDINKLIGDKPLSWFVGSSVSNITANSSVKVEGIGIATSKYPDGYGVNLYENPADPQYTGNITQKIPYLIFKGYWGGGDKDMICLGSEKQWAKLEHFDVEWFHAYSKYPPGYGIAVHSEPECINHIDDIDGTVPYRVWGKHLDAIDIGGNRWIKAEHITIK	331	PBC5_CBD	203	272	GIGIATSKYPDGYGVNLYENPADPQYTGNITQKIPYLIFKGYWGGGDKDMICLGSEKQWAKLEHFDVEWF	70
A0A2B4C1J6	A0A2B4C1J6_204	MGYIVDISKWNGTINWDIAASQLDLVIARVQDGSNTVDFMYQNYVSEMKKHSIPFGNYAFCRFISIADAKKEAQDFWNRGDQSAKFWVADVEVQTMVDMQGGTQAFIDELRCLGAEKVGLYVGHHTYLSFGARNIEADFVWIPRYGGNKPAYPCDMWQYTDSGNVPGIGKCDLNRLVGNKSLSWFINSNKANQSNIVYTQQPNGIGIAVSKYPDGYGINLYENPMNPQFTGTLTQKIPYLILAGYWGGGEQDMICLGNDKQWVYLKHFNVKWFYATSKYPVGYGVNYYEEPECMNYKGNIDGSTSFRVWGRVGNAVDIGQNSWIPEKHVIIKQL	334	PBC5_CBD	204	273	GIGIAVSKYPDGYGINLYENPMNPQFTGTLTQKIPYLILAGYWGGGEQDMICLGNDKQWVYLKHFNVKWF	70
J7Y2C9	J7Y2C9_208	MGHIVDISKWNGNINWPVAKQYLDFVIARVQDGSNYVDPLYKGYVQAMKQRGIPFGNYAFCRFISIADAKKEALDFWNRGDKSATVWVADVEVKTMGDMRAGTQAFIDKLYRLGAKKVGLYVGHHMYAPFGMANVKSDFVWIPRYGGNKPAYPCDIWQYTETGNVPGIGKCDLNYLVGSKSLAWFTNQSQTTEKVKEQPQQDNEKLEGIGIATSKYADGYGVNLYENPADPQYTGNITKKIPYLIFKGYWGGGDKDMICLGSDKQWAKLEHFDVQWFCAYSKYPPGYGIAVHSEPECINHIDNIDGTVPYRVLGKHLDAIDIGGNRWIKAEHVTIK	336	PBC5_CBD	208	277	GIGIATSKYADGYGVNLYENPADPQYTGNITKKIPYLIFKGYWGGGDKDMICLGSDKQWAKLEHFDVQWF	70
A0A1D3N8G8	A0A1D3N8G8_208	MGHVVDISKWNGNINWPVAKQYLDFVIARVQDGSNYIDPLYKGYVQVMKQHGIPFGNYAFCRFISIADAKKEAQDFWNRGDKSATVWVADVEVKTMGDMRAGTQAFIDELYRLGAKKVGLYVGHHMYAPFGMANVKCDFVWIPRYGGNKPAYPCDIWQYTETGNVPGIGKCDLNKLVGSKPLAWFTNQSQTSKKVQEQGKQEQEKQEGIGIATSKYADGYGVNLYENPADPQYTGNITKKIPYLVFKGYWGGDDKDMICLGSEKQWAKLEHFDVEWFHAYSKYPPGYGIAVHSEPECINHIDNIDGTVPYRVWGKYLDAIDIGGNRWIKAEHVTIK	336	PBC5_CBD	208	277	GIGIATSKYADGYGVNLYENPADPQYTGNITKKIPYLVFKGYWGGDDKDMICLGSEKQWAKLEHFDVEWF	70
A0A0D1NX29	A0A0D1NX29_204	MGYIVDISKWNGTINWDIAASQLDLVIARVQDGSNTVDFMYQNYVSEMKKHSIPFGNYAFCRFISIADAKKEAQDFWNRGDQSAKFWVADIEVQTMVDMQGGTQAFIDELRRLGAEKVGLYVGHHTYLSFGACNIEADFVWIPRYGGNKPAYPCDMWQYTDSGNVPGIGKCDLNRLVGNKSLSWFIDSNKANQSNIVYTQQPNGIGIAVSKYPDGYGINLYETPMTPQFTGALTQKIPYLILTGYWGGGEQDMICLGNDKQWAYLKHFNVKWFYATSKYPVGYGVNYYEEPECMNYKGNIDESTSFRVWGRVGNAVDIGQNSWIPEKHVIIK	332	PBC5_CBD	204	273	GIGIAVSKYPDGYGINLYETPMTPQFTGALTQKIPYLILTGYWGGGEQDMICLGNDKQWAYLKHFNVKWF	70
A0A2C2A1A5	A0A2C2A1A5_208	MGYIVDMSKWNGSPDWDTAAKHLDFVIARVQDGSNYVDPVYKSYVAAMKARNIPFGNYAFCRFVSIADAKKEAQDFWNRGDKSATVWVADVEVKTMNDMRAGTRAFIDELRRLGAGKVGLYVGHHMYAPFGMANVKCDFVWIPRYGGNKPAYRCDIWQYTETGNVPGIGKCDLNYLVGSKSLSWFTNQSQTSEKVQEQGKQEMEKPEGIGIATSKYADGYGVNLYENPADPQYTGNITQKIPYIIFKGYWGGGDKDMICLGSEKQWAKLEHFDVQWFCAYSKYPPGYGIAVHSEPECINHIDNIDGTVPFRVWGKHLDAIDIGGNRWIKAEHVTIK	336	PBC5_CBD	208	277	GIGIATSKYADGYGVNLYENPADPQYTGNITQKIPYIIFKGYWGGGDKDMICLGSEKQWAKLEHFDVQWF	70
A0A2A7I0N9	A0A2A7I0N9_208	MGYIVDMSKWNGSPDWDTAAKHLDFVIARVQDGSNYVDPVYKSYVAAMKARNIPFGNYAFCRFVSIADAKKEAQDFWNRGDKSATVWVADVEVKTMNDMRAGTQAFIDELRRLGAGKVGLYVGHHMYAPFGMANVKCDFVWIPRYGGNKPAYRCDIWQYTETGNVPGIGKCDLNYLVGSKSLSWFTNQSQTSEKVQEQGKQEMEKPEGIGIATSKYADGYGVNLFENPADPQYTGNITQKIPYHIFKGYWGGGDKDMICLGSEKQWAKLEHFDVEWFHAYSKYPPGYGIAVHGEPECINHIDNIDGTVPYRVWGKRLDAIDIGGNRWIKAEHVTIK	336	PBC5_CBD	208	277	GIGIATSKYADGYGVNLFENPADPQYTGNITQKIPYHIFKGYWGGGDKDMICLGSEKQWAKLEHFDVEWF	70
A0A2B2LX78	A0A2B2LX78_204	MGYIVDISKWNGTINWDIAASQLDLVIARVQDGSNTVDFMYQNYVSEMKNHSIPFGNYAFCRFISIADAKKEAQDFWNRGDKSAKFWVADVEVQTMVDMQGGTQAFIDELHRLGAEKVGLYVGHHTYLSFGARNIEADFVWIPRYGGNKPAYPCDIWQYTDSGNVPGIGKCDLNRLVGNKSLSWFIDSNQENQSNIVFTQQPNGIGIAASKYPDGYGINLYENPTNPQFTGALTQKIPYLILAGYWGGGEQDMICLGNDKQWAYLKHFDVKWFYATAKYPVGYGVNYYEEPECINYKGNIDGSTPFRVWGRVGNAVDIGQNSWIPEEHVIIK	332	PBC5_CBD	204	273	GIGIAASKYPDGYGINLYENPTNPQFTGALTQKIPYLILAGYWGGGEQDMICLGNDKQWAYLKHFDVKWF	70
A0A2A8PU82	A0A2A8PU82_204	MGYIVDISKWNGTINWDIAAPQLDLVIARVQDGSNTVDFMYQNYVSEMKKRNIPFGNYAFCRFISIADAKKEAQDFWNRGDKAAKFWVADVEVQTMVDMQGGTQAFIDELRRLGAKKIGLYVGHHTYVSFGARNIEADFVWIPRYGGNKPAYPCDIWQYTDSGNVLGIGKCDLNQLIGNKSLSWFIGSNQVNQSNVVDTKQPNGIGIAVSKYPDGYGINLYENPVNPQFTGAITQKIPYLILKGYWGGGDKDMICLGNDKQWAYLKHFDVEWYYASSKYPVGYGVNYYGEPECIHYKGNIDGSKSFRVWGRVKGAVDIGQSSWIPEKHLIIK	332	PBC5_CBD	204	273	GIGIAVSKYPDGYGINLYENPVNPQFTGAITQKIPYLILKGYWGGGDKDMICLGNDKQWAYLKHFDVEWY	70
A0A2B1KWY0	A0A2B1KWY0_204	MGYIVDISKWNGTINWDIAAPQLDLVIARVQDGSNTVDFMYQNYVSEMKKRNIPFGNYAFCRFISIADAKKEAQDFWNRGDKAAKFWVADVEVQTMVDMQGGTQAFIDELRRLGAKKIGLYVGHHTYVSFGARNIEADFVWIPRYGGNKPAYPCDIWQYTDSGNVPGIGKCDLNQLIGNKSLTWFIGSNQVNQSNVVDTKQPNGIGIAVSKYSDGYGINLYENPANPQFTGAITQKIPYLILNGYWGGGDKDMICLGNDKQWAYLKHFDVKWYYASSKYPVGYGVNYYEEPECIHYKGNIDGSKSFRVWGRVKGAVDIGQSSWIPEKHLIIK	332	PBC5_CBD	204	273	GIGIAVSKYSDGYGINLYENPANPQFTGAITQKIPYLILNGYWGGGDKDMICLGNDKQWAYLKHFDVKWY	70
A0A2I0RAP4	A0A2I0RAP4_32	MNQLIGNKSLSWFIDSNQENQSNVVDLQQSSGIGIAVSKYPDGYGINLYENPVNPQYTGAITKKIPYLILNSYWGGGDKDMICLGNDKQWVYLNHFDVRWYYASSKYPVGYGVNYYGEPECINYKGNIDGSTSYRVWGRVKNAVDIGQSSWIPEKHLIIK	160	PBC5_CBD	32	101	GIGIAVSKYPDGYGINLYENPVNPQYTGAITKKIPYLILNSYWGGGDKDMICLGNDKQWVYLNHFDVRWY	70
A0A2A8RXT5	A0A2A8RXT5_206	MGKHIIDISKWNGNIDWDVAASQIELAICRVQYGSRTVDERYKSYVTNLEQRGIPHAAYAYGCYVSVNDAVIEAKDFMERVSSNAKFLVLDVEDDTLKSCGPDKLAEASQVFIDTCKAAGWKVGLYVGHHMYNKYGLKGVKADFLWIPRYGGNKPTYPCDIWQYTETGNIKGIGKVDLNYLVGSKSLLWFVGSTSHVKNNSEQIVGIGIALSKYPEGYGVNLYENPAEPVFTGHITNKIPYLIFEGYWGGGDKDMIKLGNEQQWAKLEHFDVAWFHVHSKYPAGYGVNYYEEPECINFKGVINGSVSYRVWARKDGAIDIGQSSWVKEEHVVIK	334	PBC5_CBD	206	275	GIGIALSKYPEGYGVNLYENPAEPVFTGHITNKIPYLIFEGYWGGGDKDMIKLGNEQQWAKLEHFDVAWF	70
A0A2B0T7M8	A0A2B0T7M8_204	MGYIVDISKWNGTINWDIAASQLDLVIARVQDGSNTVDFMYQNYVSEMKKYSIPFGNYAFCRFISIADAKKEAQDFWNRGDQSAKFWVADVEVQTMADMQGGTQAFIDELRRLGAEKVGLYVGHHMYLSFGARNIEADFVWIPRYGGNKPAYPCDIWQYTDSGNVPGIGKCDLNRLVGNKSLSWFIDSNKANQSNIVYKQQPNGIGIAVSKYPDGYGINLYENPMNPQFTGALTQKIPYLILAGYWGGGEQDMICLGNDKQWAYLKHFKVKWFYATSKYPVGYRVNYYEEPECMNYKGNIDGSTSFRVWGRVGNAVDIGQNSWIPEEHVSIK	332	PBC5_CBD	204	273	GIGIAVSKYPDGYGINLYENPMNPQFTGALTQKIPYLILAGYWGGGEQDMICLGNDKQWAYLKHFKVKWF	70
A0A242ZYU9	A0A242ZYU9_204	MGYIVDISKWNGTINWDIAASQLDLVIARVQDGSNTVDFMYQNYVSEMKKYSIPFGNYAFCRFISITDAKKEAQDFWNRGDQSAKFWVADVEVQTMADMQGGTQAFIDELRRLGAEKVGLYVGHHMYLSFGARNIEADFVWIPRYGGNKPAYPCDIWQYTDSGNVPGIGKCDLNRLVGNKSLSWFIDSNKANQSNIVYKQQLNGIGIAVSKYPDGYGINLYENPMDPQFTGALTQKIPYLILTGYWGGGEQDMICLGNDKQWTYLKHFKVKWFYATSKYPVGYRVNYYEEPECMNYKGNIDGSTSFRVWGRVGNAVDIGQNSWIPEKHVSIK	332	PBC5_CBD	204	273	GIGIAVSKYPDGYGINLYENPMDPQFTGALTQKIPYLILTGYWGGGEQDMICLGNDKQWTYLKHFKVKWF	70
J8JX18	J8JX18_204	MGYIVDISKWNGTINWKIAAPQLDLVIARVQDGSNTVDFMYQSYVNEMKKHSVPFGNYAFCRFISIADAKKEAQDFWNRGDKSAAFWVADVEVQTMVDMQGGTQVFIDELRRLGAKKVGLYVGHHTYVSFGARNIDADFVWIPRYGGNKPAYPCDIWQYTDSGNVPGIEKCDLNQLIGNKSLSWFIDSNQENQSNVVDLQQSSGIGIAVSKYPDGYGINLYENPVNPQYTGAITKKIPYLILNGYWGGGDKDMICLGNDKRWVYLKHFDVKWYYASSKYPVGYGVNYYGEPECINYKGNIDGSTSYRVWGRVKNAVDIGQSSWIPEKHLIIK	332	PBC5_CBD	204	273	GIGIAVSKYPDGYGINLYENPVNPQYTGAITKKIPYLILNGYWGGGDKDMICLGNDKRWVYLKHFDVKWY	70
A0A1S9TEM5	A0A1S9TEM5_215	MKKHIIDISKWNDSINWDVLAPQVSLAICRVQYGSDTVDGLYKQHVAQLEKRGIPHAAYAYGCYVSVNDAIVEANDFMKRTNSNAKFLVLDCEDDTLKSCGPDNLAAASQAFIDTCKAAGWKVGFYVSHHMYNQYGLNKVKADFLWIPRYGSNKPAYACDLWQYADGETGGWLDGVGEVDLNVLNGDKPLSWFIDGNELNPINPIDPIQPIQKEGIGHATSRYDDGYGVNLYENPADPIFAGRITQKIPYLIQKGYWGGGEKDMICLGNEKQWAYLKHFDVKWFYAHSKYPVGWGIAVHSEPECINHVGNIDGSTPYRIWGRVGDAIDIGGNRWIREEHVTIK	343	PBC5_CBD	215	284	GIGHATSRYDDGYGVNLYENPADPIFAGRITQKIPYLIQKGYWGGGEKDMICLGNEKQWAYLKHFDVKWF	70
A0A2B2T1C2	A0A2B2T1C2_206	MGKYIIDISKWNGNINWDVAASQIELAICRVQYGSRTVDERYKSYVTNLEQRGIPHAAYAYGCYVSVNDAVIEAKDFMNRVSSNAKFLVLDVEDDTLKSCGPNRLAKASQAFINTCKAAGWKVGLYVGHHMYNKYGLKEVEADFLWIPRYGGNKPAYPCDIWQYTEAGNVEGIGKVDLNDLVGSKPLSWFLGSTNHIQNYSEEIVGIGIAHSKYPEGYGINLYENPADPVFTGHIIKKIPYLIFEGYWGGGDKDMIKLGNEQQWAKLEHFDVEWFQAYSKYPAGYGVNYYEEPECINLKGVINGSVSYRIWARKEGAIDIGQNSWVKEEHVVIK	334	PBC5_CBD	206	275	GIGIAHSKYPEGYGINLYENPADPVFTGHIIKKIPYLIFEGYWGGGDKDMIKLGNEQQWAKLEHFDVEWF	70
A0A854KIE7	A0A854KIE7_204	MGYIVDISKWNGTINWEIAAPQLDLVIARVQDSSNTVDFMYQNYVNAMKKHSVPFGNYAFCRFISIADAKKEAQDFWNRGDKSAAFWVADVEVQTMVDMQGGTQVFIDELRRLGAKKVGLYVGHHTYVSFGARNIDADFVWIPRYGGNKPAYPCDIWQYTDSGNVPGIGKCDLNQLIGNKSLSWFIDSNQENQSNVVDLQQSSGIGIAVSKYADGYGINLYENPVNPQYTGAITKKIPYLILNSYWGGGDKDMICLGSDKQWVYLKHFDVRWYYASSKYPVGYGVNYYGEPECINYKGNIDGSTSYRVWGRVKNAVDIGQSSWIPEKHLIIK	332	PBC5_CBD	204	273	GIGIAVSKYADGYGINLYENPVNPQYTGAITKKIPYLILNSYWGGGDKDMICLGSDKQWVYLKHFDVRWY	70
A0A4U3A838	A0A4U3A838_32	MNRLVGNKSLSWFIDSNKANQSNIVYTQQPNGIGIAVSKYPDGYAINLYETPMTPQFTGALIQKIPYLILTGYWGGDEQDMICLGNDKQWAYLKHFNVKWFYATSKYPVGYGVNYYEEPECMNYKGNIDGSTSFRVWDRVGNAVDIG	147	PBC5_CBD	32	101	GIGIAVSKYPDGYAINLYETPMTPQFTGALIQKIPYLILTGYWGGDEQDMICLGNDKQWAYLKHFNVKWF	70
A0A4U3AP29	A0A4U3AP29_24	WFIGSDQVNQSVQSSKEDTQRSIGIGIAVSKYSDGYGINVYENPANPQFTGTITQKTPYLVLHGYWGGANKDMICLGNDKQWVYVKHFDVKWFYASSKYPVGYGVNYYAEPECINYKGNIDGSKSFRVWGRAKNAVDIGQNNWILEEHVTIKNL	154	PBC5_CBD	24	93	GIGIAVSKYSDGYGINVYENPANPQFTGTITQKTPYLVLHGYWGGANKDMICLGNDKQWVYVKHFDVKWF	70
A0A2A9A1J7	A0A2A9A1J7_207	MGYIIDISKWNGTINWDIAASQLDLVIARVQDGSNTVDFMYQNYVNEMKKRSIPFGNYAFCRFISIADARKEAQDFWSRGDKSAKFWVVDVEIQTMMDMQGGTQTFIDELRRLGAKKVGLYVGHHTYVSFGARNIEVDFVWIPRYGGNKPAYPCDIWQYTDSGNVPGIGKCDLNQLIGNKALSWFIGSDQVNQSIQFNKENTQQSNGIGIAVSKYPDGYTINLYEHPANPQFTGTITQKTPYSVLHGYWGGADKDMICLGNDRQWVYVKHFDVKWFYASSKYPDGYGVNYYAEPECINYKGNIDGSKSFRVWGRAKNVVDIGQNNWIPEEHDT	333	PBC5_CBD	207	276	GIGIAVSKYPDGYTINLYEHPANPQFTGTITQKTPYSVLHGYWGGADKDMICLGNDRQWVYVKHFDVKWF	70
A0A2A7HTP3	A0A2A7HTP3_207	MGFIVDISKWNGTINWDIVASQLDLVIARVQDGSNTVDFMYQNYVNEMKKHSIPFGNYAFCRFISVADAKKEAQDFWNRGDKSAKFWVADVEVQTMIDMQGGTQAFIDELRRLGAKKVGLYVGHHTYISFGARSIEADFVWIPRYGGNKPAYPCDIWQYTDSGNIPGIGKCDLNQLIGNKSLSWFIGSNQENQSIHSNVVDTQQSSGIGIAVSKYPDGYGINLYENPTNPQFTGTITRKIPYLIVNGYWGGDDKDMTCLGNDKQWAYLKHFDVKWFYASSKYPIGYGVNYYGEPECINYKGNIDGSKSFRVRGRVKNAVDIGQNNWILEKHLIIK	335	PBC5_CBD	207	276	GIGIAVSKYPDGYGINLYENPTNPQFTGTITRKIPYLIVNGYWGGDDKDMTCLGNDKQWAYLKHFDVKWF	70
A0A2B6QSE4	A0A2B6QSE4_206	MGKHIIDISKWNGNIDWDVVAPQIDLAICRVQYGSRTVDERYTSYVTNLEQRGISHAAYAYGCYVSVKDAIVEAKDFMARASANAKFLVLDVEDDTLKSCGPDQLAEASQAFIDTCKAAGWKVGLYVGHHMYNKYGLSGVRADFLWIPRYGGNKPEYPCDIWQYTETGNIDGIGKVDLNYLVSDKSLSWFIDGTSQVQDNLGQPVGIGIAISKYPEGYGINLYKNPEEPIFTGHITNKIPYLIFEGYWGGGDKDMIKLGNEKQWVKLEHFDVEWFHAYSNYPVGYGINYYAEPECINFKGLIDGSSSYRVWARKEGAIDIGQSSWIKEEQVVIK	334	PBC5_CBD	206	275	GIGIAISKYPEGYGINLYKNPEEPIFTGHITNKIPYLIFEGYWGGGDKDMIKLGNEKQWVKLEHFDVEWF	70
A0A2B5WGW9	A0A2B5WGW9_207	MGYIIDISKWNGTIDWDIAASRLDLVIARVQDGSNTVDFMYQNYVNELKKRSIPFGNYAFCRFISIADARKEAQDFWSRGDKSAKFWVVDVEIQTMMDMQGGTQAFIDELRRLGAKKVGLYVGHHTYVSFGARNIEVDFVWIPRYGGNKPAYPCDIWQYTDAGNVPGIGKCDLNQLIGNKSLSWFIGSDQVNQSIQFNKENIQQSNGIGIAVSKYPDGYGINVYENPSNPQFTGTITQKNPYLVLHGYWEDADKDMICLGNDKQWVYVKHFDVEWFYAVSKYPVGYGVNYYAEPECINYKGNIDGSKSFRVWGRAKNAVDIGQNNWILEEHVTIKNL	337	PBC5_CBD	207	276	GIGIAVSKYPDGYGINVYENPSNPQFTGTITQKNPYLVLHGYWEDADKDMICLGNDKQWVYVKHFDVEWF	70
A0A2A8QH66	A0A2A8QH66_207	MGYIIDISKWNGTINWDIAASWLDLVIARVQDGSNTVDFMYQNYVNEMKKRSISFGNYAFCRFISIADARKEAQDFWSRGDKSAKFWVVDVEVQTMMDMQGGTQAFIDELRRLGAKKVGLYVGHHTYVSFGARNIEADFVWIPRYGGNKPAYPCDIWQYTDSGNVPGIGKCDLNQLIGNKSLSWFIDSDQVNQSIQSNKENTQQSNGIGIAISKYPDGYGINLYENPANPQFTGTITQKTPYLVLHGYWGGADKDMICLGNDKQWVYEKYFDVKWFYASSKYPVGYEVNYYAEPECINYKGNIDGSKSFRVWGRAKNAVDIGKNNWILEEHVTIKYV	337	PBC5_CBD	207	276	GIGIAISKYPDGYGINLYENPANPQFTGTITQKTPYLVLHGYWGGADKDMICLGNDKQWVYEKYFDVKWF	70
A0A2A8QH66	A0A2A8QH66_277	MGYIIDISKWNGTINWDIAASWLDLVIARVQDGSNTVDFMYQNYVNEMKKRSISFGNYAFCRFISIADARKEAQDFWSRGDKSAKFWVVDVEVQTMMDMQGGTQAFIDELRRLGAKKVGLYVGHHTYVSFGARNIEADFVWIPRYGGNKPAYPCDIWQYTDSGNVPGIGKCDLNQLIGNKSLSWFIDSDQVNQSIQSNKENTQQSNGIGIAISKYPDGYGINLYENPANPQFTGTITQKTPYLVLHGYWGGADKDMICLGNDKQWVYEKYFDVKWFYASSKYPVGYEVNYYAEPECINYKGNIDGSKSFRVWGRAKNAVDIGKNNWILEEHVTIKYV	337	PBC5_CBD	277	337	YASSKYPVGYEVNYYAEPECINYKGNIDGSKSFRVWGRAKNAVDIGKNNWILEEHVTIKYV	61
A0A2B0XHR0	A0A2B0XHR0_207	MGYIIDISKWNGTIYWDIAASQLDLVIARVQDGSNTVDFMYQNYVNEMKKRSIPFGNYAFCRFISIADARKEAQDFWSRGDKSAKFWVVDIEIQTMMDMQVGTQAFIDELRRLGAKKVGLYVGHHTYVSFGARNIEVDFVWIPRYGGNKPAYPCDIWQYTDAGNVPGIGKCDLNQLIGNKSLSWFIGLDQVNQPIQFNKENTQQSNGIGIAVSKYPDGYGINVYENPANPQFTGTITQKNPYLVLHGYWEDSDKDMICLGNDKQWVYVKHFDVKWFYAVSKYPVGYGVNYYAEPECTNYKGNIDGSKSFRVWGRAKNAVDIGQNNWILEEHVTIKNL	337	PBC5_CBD	207	276	GIGIAVSKYPDGYGINVYENPANPQFTGTITQKNPYLVLHGYWEDSDKDMICLGNDKQWVYVKHFDVKWF	70
A0A090YSH7	A0A090YSH7_204	MGYIVDISKWNGNINWDVAALQLDLVIARVQDGSTTVDSMYQSYTVEMKKRGIPFGNYAFCRFVSIADARKEAQDFWNRGDKTAKFWVSDIEIQTMGDMQGGTQAFIDELRRLGAKKVGLYVGHHTYISFGARNIVADFTWIPRYGGNKPAYPCDLWQYTDTGNVPGIGKCDLNQLIGDKPLSWFVTSNQSVQIGSENSGQRNGIGVAVSKYADGYGVNLYENPANPQFTGRITKKIPYLILSGYWGGADKDMVCLGNEKQWVYLKHFDVQWFYAYSKYPPGYEIHTFDGPNGNDTGAVDGRVPYRVWNHQNGYVDIGKNTWIKEEHINIK	331	PBC5_CBD	204	273	GIGVAVSKYADGYGVNLYENPANPQFTGRITKKIPYLILSGYWGGADKDMVCLGNEKQWVYLKHFDVQWF	70
A0A4U2ZZD7	A0A4U2ZZD7_39	PGIGKCDLNQLIGNKNLSWFIGSNQTNQSSIGDSKQPNGIGIAVSKYDDGYGINLYENPANPQFIGRLTKKIPYLIYKGYWGGGEKDMICLGGEQQWAKLEHFNVQWFYAYSKYTPGYEIRTYDGPNGNDTGAVDGKVPYRIWNCQDGYIDIGGNKWIKEEHVQIK	166	PBC5_CBD	39	108	GIGIAVSKYDDGYGINLYENPANPQFIGRLTKKIPYLIYKGYWGGGEKDMICLGGEQQWAKLEHFNVQWF	70
A0A1C4D585	A0A1C4D585_277	MGYIIDISKWNGTIDWDIAASRLDLVIARVQDGSNTVDFIYQNYVNEMKKRSIPFGNYAFCRFISIADARKEAQDFWSRGDKSAKFWVVDVEIQTMMDMQGGTQAFIDELRRLGAKKVGLYVGHHTYVSFGARNIEVDFVWIPRYGGNKPAYPCDIWQYTDAGNVPGIGKCDLNQLIGNKSLSWFIGSDQVNQSIQFNKENTQQSNGIGIAVSKYPDGYGINVYENPKNPQFTGTITQKNPYLVLHGYWEDADKDMICLGNDKQWVYVKHFDVEWFYAVSKYPVGYGVNYYAEPECINYKGNIDGSKSFRVWGRAKNAVDIGQNNWILEEHLNIKYL	337	PBC5_CBD	277	337	YAVSKYPVGYGVNYYAEPECINYKGNIDGSKSFRVWGRAKNAVDIGQNNWILEEHLNIKYL	61
A0A6H9J303	A0A6H9J303_207	MGYIIDISKWNGTIDWGIAASQLDLVIVRVQDGSNTVDFMYQNYVNEMKKRSIPFGNYAFCRFISIADARKEAQDFWSRGEKSAKFWVVDVEIQTMMDMQGGTQAFIDELRRLGAKKVGLYVGHHTYVSFGARNIEVDFLWIPRYGGNKPAYPCDIWQYTDTGNVPGIGKCDLNQLIGNKSLSWFIGSDQVNQSIQFNRENTQQSNGIGIAVSKYSDGYEINLYENPANPQFTGTITQKNPYLVLHGYWEDADKDMICLGNDKQWVYVKHFDVEWFYAVSKYPVGYGVNYYAEPECINYKGNIDGSKSFRVWGRAKNAVDIGQNNWILEEHVTIKNL	337	PBC5_CBD	207	276	GIGIAVSKYSDGYEINLYENPANPQFTGTITQKNPYLVLHGYWEDADKDMICLGNDKQWVYVKHFDVEWF	70
A0A2C1ZL48	A0A2C1ZL48_204	MGYIVDISKWNGNINWDIAAAQLDLVIARVQDGSNTADFMYQGYVKEMKKRSIPFGNYAFCRYISISDAKKEAQDFWNRGDKNAKFWVADVEVQTMVDMQGGTQAFIDELRRLGAKKIGLYVGHHTYISFGARNIDADFIWIPRYGGNKPAYPCDIWQYTDSGNVPGIGKCDLNQLIGNKNLSWFIGSNQTNQSSIGDSKQPNGIGIAVSKYNDGYGINLYENPANPQFTGRLTKKIPYLIFKGYWGGGEKDMICLGGEQQWAKLEHFNVQWYYAYSKYTPGYEIRTYDGPNGNDTGAVDGKIPYRIWNRQHGYVDIGGNKWIKEEHVQIK	331	PBC5_CBD	204	273	GIGIAVSKYNDGYGINLYENPANPQFTGRLTKKIPYLIFKGYWGGGEKDMICLGGEQQWAKLEHFNVQWY	70
A0A556BS33	A0A556BS33_207	MGYIIDISKWNGTINWDIAATQLDLVIARVQDGSNMVDFMYQSYVNEMKKRSIPFGNYAFCRFISIADARKEAQDFWNRGDKSAKFWVVDAEIQTMMDMQGGTQAFIDELRRLGARKVGLYVGHHTYVSFGSRNIEVDFVWIPRYGGNKPAYPCDIWQYTDSGYVPGIGKCDLNQLIGNKSLSWFIGSDEVNQSILSDKEDTQQSNGIGIAVSKYDDGYGINVYENPANPQFTGTITQKTPYLVIRGYWGGADKDMICLGNDKQWVYVKYFDVKWFYASSKYPVGYGVNYYAEPECINYRGNIDGAKSFRVWGRAKNAVDIGQNNWILEEHLNIKYL	337	PBC5_CBD	207	276	GIGIAVSKYDDGYGINVYENPANPQFTGTITQKTPYLVIRGYWGGADKDMICLGNDKQWVYVKYFDVKWF	70
A0A556BS33	A0A556BS33_277	MGYIIDISKWNGTINWDIAATQLDLVIARVQDGSNMVDFMYQSYVNEMKKRSIPFGNYAFCRFISIADARKEAQDFWNRGDKSAKFWVVDAEIQTMMDMQGGTQAFIDELRRLGARKVGLYVGHHTYVSFGSRNIEVDFVWIPRYGGNKPAYPCDIWQYTDSGYVPGIGKCDLNQLIGNKSLSWFIGSDEVNQSILSDKEDTQQSNGIGIAVSKYDDGYGINVYENPANPQFTGTITQKTPYLVIRGYWGGADKDMICLGNDKQWVYVKYFDVKWFYASSKYPVGYGVNYYAEPECINYRGNIDGAKSFRVWGRAKNAVDIGQNNWILEEHLNIKYL	337	PBC5_CBD	277	337	YASSKYPVGYGVNYYAEPECINYRGNIDGAKSFRVWGRAKNAVDIGQNNWILEEHLNIKYL	61
R8P9D2	R8P9D2_206	MDKHIIDISKWNVNIDWDVVALQIDLAICRVQYGSRTVDERYTSYVTNLEQRGIPHAAYAYGCYVSVKDAIVEAKDFMARASADAKFLVLDVEDDTLKSCGPDQLAEASQAFIDTCKAAGWKVGLYVGHHMYNKYGLSGVRADFLWIPRYGGNKPAYPCDIWQYTETGNIDGIGKVDLNYLVSDKSLSWFIDGTSQVQDNLGQPVGIGIAISKYPEGYGINLYKNPEEPIFTGHITNKIPYLIFEGYWGGGDKDMIKLGNEQQWTKLEHFDIEWFYAYSNSPVGYGINYYAEPECINFKGVIDGSSSYRVWARKDGAIDIGQSSWIKEEQVVIK	334	PBC5_CBD	206	275	GIGIAISKYPEGYGINLYKNPEEPIFTGHITNKIPYLIFEGYWGGGDKDMIKLGNEQQWTKLEHFDIEWF	70
A0A090YXG6	A0A090YXG6_54	MQLLTKLEKGIALGTILNAIDGDKPLSWFIDGNDLNPINPINPIDLTQPIQKEGIGYATSKYDDGYGVNLYENPADPIFAGRITQKIPYLIHKGYWGGGEKNMICLGNEKQWAYLKHFDVKWFYAHTKYWPGYQIRTYDGPNGNDTGFVDGSEPYQLFNRQDGHVDIGGNRWIREEHVIIK	181	PBC5_CBD	54	123	GIGYATSKYDDGYGVNLYENPADPIFAGRITQKIPYLIHKGYWGGGEKNMICLGNEKQWAYLKHFDVKWF	70
A0A2A7D704	A0A2A7D704_207	MGYIIDISKWNGTINWDTAASQLDLVIARVQDGSNTVDYMYQHYVNEMKKHSIPFGNYAFCRFISIADARKEAQDFWNRGDKSAKFWVVDVEIQTMMDMQGGTQAYIDELRRLGAKKIGLYVGHHTYVSFGARNIEVDFLWIPRYGGNKPAYPCDIWQYTDSGNVPGIGKCDLNQLIGNKSLSWFIGLDQINQSIQSGKEDKQQSNGIGIAVSKYPDGYGINVYENPVNPQFTGIITSKIPYVVLHGYWGGADEDMICLGNDKQWVYVKNFDVKWFYASSKYPVGYGVNYYAEPECINNKGSIDGSKPFRVWGRVKNAIDIGQNNWILEEHVTINLL	337	PBC5_CBD	207	276	GIGIAVSKYPDGYGINVYENPVNPQFTGIITSKIPYVVLHGYWGGADEDMICLGNDKQWVYVKNFDVKWF	70
A0A2A7D704	A0A2A7D704_277	MGYIIDISKWNGTINWDTAASQLDLVIARVQDGSNTVDYMYQHYVNEMKKHSIPFGNYAFCRFISIADARKEAQDFWNRGDKSAKFWVVDVEIQTMMDMQGGTQAYIDELRRLGAKKIGLYVGHHTYVSFGARNIEVDFLWIPRYGGNKPAYPCDIWQYTDSGNVPGIGKCDLNQLIGNKSLSWFIGLDQINQSIQSGKEDKQQSNGIGIAVSKYPDGYGINVYENPVNPQFTGIITSKIPYVVLHGYWGGADEDMICLGNDKQWVYVKNFDVKWFYASSKYPVGYGVNYYAEPECINNKGSIDGSKPFRVWGRVKNAIDIGQNNWILEEHVTINLL	337	PBC5_CBD	277	337	YASSKYPVGYGVNYYAEPECINNKGSIDGSKPFRVWGRVKNAIDIGQNNWILEEHVTINLL	61
A0A2A8X7U6	A0A2A8X7U6_204	MGYIVDISKWNGNINWDIAASQLDLVIARVQDGSNTVDFMYQGYVKEMKKRSIPFGNYAFCRFISISDAKKEAQDFWNRGDKNAKFWVADVEVQTMVDMQGGTQAFIDELRRLGAKKIGLYVGHHTYVSFGARNIDADFIWIPRYGGNKPAYPCDIWQYTDSGNVPGIGKCDMNQLIGNKNLSWFIGSNQTNQSSIGDSKQPNGIGIAVSKYDDGYGINLYENPANPQFTGRLTKKIPYIIYKGYWGGGEKDMICLGGEQQWAKLEHFNVQWYYAYSKYTPGYEIRTYDGPNGNDTGAVDGKIPYRIWNRQDGYVDLGGNKWIKEEHVQIK	331	PBC5_CBD	204	273	GIGIAVSKYDDGYGINLYENPANPQFTGRLTKKIPYIIYKGYWGGGEKDMICLGGEQQWAKLEHFNVQWY	70
A0A1D3RHJ4	A0A1D3RHJ4_207	MGYIIDISKWNGTIYWDIAASQLDLVIARVQDGSNTVDFMYQNYVNEMKKRSIPFGNYAFCRFISIADARKEAQDFWSRGDKSAKFWVVDVEIQTMMDMQGGTQAFIDELRRLGAKKVGLYVGHHTYVSFGARNIEVDFVWIPRYGGNKPAYPCDIWQYTDAGNVPGIGKCDLNQLIGNKSLSWFIGLDQVNQPIQFNKENTQQSNGIGIAVSKYPDGYGINVYENPANPQFICRITQKNPYLVLHGYWEDADKDMICLGNDKQWVYVKHFDVKWFYAVSKYPVGYGINYYAEPECTNYKGNIDGSKSFRVWGRAKNAVDIGQNNWILEEHVTIKNL	337	PBC5_CBD	207	276	GIGIAVSKYPDGYGINVYENPANPQFICRITQKNPYLVLHGYWEDADKDMICLGNDKQWVYVKHFDVKWF	70
A0A1N6T2B6	A0A1N6T2B6_207	MGYIIDISKWNGTIDWDIAASQLDLVIARVQDGSNTVDFMYQHYVNEMKKRSIPFGNYAFCRFISIADARKEAQDFWNRGDKSAKFWVVDVEIQTMMDMQGGTQAFIDELRRLGAKKVGLYVGHHTYVSFGAHNIEVDFVWIPRYGGNKPAYPCDIWQYTDAENVPGIGKCDLNKLIGNKSLSWFIGSDQVKQSILSDKEGTQQSNGIGIAISKYSDGYGINVYENPTNPQFTGTITQKNPYLVLHGYWEDADKDMICLGNDKQWVYVKHFDVKWFYAVSKYPVGYGINYYAEPECINYKGNIDGSKSFRVWGRAKNAVDIGQNNWILEEHVTIKNL	337	PBC5_CBD	207	276	GIGIAISKYSDGYGINVYENPTNPQFTGTITQKNPYLVLHGYWEDADKDMICLGNDKQWVYVKHFDVKWF	70
A0A1J9U5W7	A0A1J9U5W7_207	MGYIIDISKWNGTIDWDIAASQLDLVIARVQDGSNTVDFMYQNYVSEMKKHSIPFGNYAFCRFISIADARIEAQDFWSRGDKSAKFWVVDVEIQTMMDMQGGTQAFIDELHHLGAKKVGLYVGHHTYVSFGASNIEVDFVWIPRYGGNKPAYPCDIWQYTDSGNVPGIGKCDLNQLIGNKSLSWFTGLDQVNQSIQSDKEDVEQSNGIGIAVSKYPNGYGINLYKNPENPQFTGTITQKDSYLVLQGYWGGADKDMICLGNDKQWVYVKYFDVKWFYAVSKYPVGYGVNYYAEPECINNKGSIDGSKPFRVWGRVKNAVDIGQNNWILEEHVTINLL	337	PBC5_CBD	207	276	GIGIAVSKYPNGYGINLYKNPENPQFTGTITQKDSYLVLQGYWGGADKDMICLGNDKQWVYVKYFDVKWF	70
A0A1J9U5W7	A0A1J9U5W7_277	MGYIIDISKWNGTIDWDIAASQLDLVIARVQDGSNTVDFMYQNYVSEMKKHSIPFGNYAFCRFISIADARIEAQDFWSRGDKSAKFWVVDVEIQTMMDMQGGTQAFIDELHHLGAKKVGLYVGHHTYVSFGASNIEVDFVWIPRYGGNKPAYPCDIWQYTDSGNVPGIGKCDLNQLIGNKSLSWFTGLDQVNQSIQSDKEDVEQSNGIGIAVSKYPNGYGINLYKNPENPQFTGTITQKDSYLVLQGYWGGADKDMICLGNDKQWVYVKYFDVKWFYAVSKYPVGYGVNYYAEPECINNKGSIDGSKPFRVWGRVKNAVDIGQNNWILEEHVTINLL	337	PBC5_CBD	277	337	YAVSKYPVGYGVNYYAEPECINNKGSIDGSKPFRVWGRVKNAVDIGQNNWILEEHVTINLL	61
J8DPI3	J8DPI3_201	MGYIVDISKWNGNINWDIAASQLDLVIARVQDGSNTVDFMYQGYVKEMKKRSIPFGNYAFCRFISISDAKKEAQDFWNRGDKNAKFWVADVEVQTMVDMQGGTQAFIDELRRLGAKKIGLYVGHHTYISFGARNIDADFIWIPRYGGNKPAYPCDIWQYTDSGNVPGIGKCDLNQLIGNKNLSWFIGSNQSSIGDSKQPNGIGIAVSKYDDGYGINLYENPANPQFTGRLTKKIPYLIFKGYWGGGEKDMICLGGEQQWAKLEHFNAQWFYAYSKYTPGYEIRTYDGPNGNDTGAVDGKVPYRIWNRQDGYIDIGGNKWIKEEHVQVK	328	PBC5_CBD	201	270	GIGIAVSKYDDGYGINLYENPANPQFTGRLTKKIPYLIFKGYWGGGEKDMICLGGEQQWAKLEHFNAQWF	70
R8QHI5	R8QHI5_204	MGYIVDISKWNGNINWDIAVSQLDLVIARVQDGSNTVDFMYQGYVKEMKKRSIPFGNYAFCRFISISDAKKEAQDFWNRGDKNAKFWVADVEVQTMVDMQGGTQAFIDELRRLGAKKIGLYVGHHTYVSFGARNIDADFIWIPRYGGNKPAYPCDIWQYTDSGNVPGIGKCDLNQLIGNKNLSWFIGSNQTNQSSIGDSKQPNGIGIAVSKYDDGYGINLYENPANPQFTGRLTKKIPYLIFKGYWGGGEKDMICLGSEQQWANLEHFNVQWFYAYSKYTPGYEIRTYDGPNGNDTGAVDGKVPYRIWNRQDGYIDIGGNKWIKEEHVQIK	331	PBC5_CBD	204	273	GIGIAVSKYDDGYGINLYENPANPQFTGRLTKKIPYLIFKGYWGGGEKDMICLGSEQQWANLEHFNVQWF	70
A0A2A8YZM4	A0A2A8YZM4_204	MGYIVDISKWNGNINWDIAASELDLVIARVQDGSNTVDFMYQSYVNEMRKRSIPFGNYAFCRFISISDAKKEAQDFWNRGDKSAKFWVVDVEVQTVVDMQSGTQAFIDELCRLGAKKVGLYVGHHTYVSFGARNIDADFIWIPRYGGNKPAYPCDIWQYTDSGNVPGIGKCDLNQLIGNKDLSWFIGTNQTNQTSIENIKQSNGIGIAVSKYADGYGINLYEDPANPQFTGRITKKIPYLIFKGYWGGGEKDMICLGSEQQWAKLEHFNIQWFYAYSKYAPGYEIRTYDGPNGNDTGAVDGKVPYRIWNRQDGYVDIGGNKWIKEEHVQIK	331	PBC5_CBD	204	273	GIGIAVSKYADGYGINLYEDPANPQFTGRITKKIPYLIFKGYWGGGEKDMICLGSEQQWAKLEHFNIQWF	70
C2YRF6	C2YRF6_207	MGYIIDISKWNGTINWDIAASQLDLVIARVQDGSNTIDFMYQNYVTEMKKRNIPFGNYAFCRFISIADARKEAQDFWSRGDKSAKFWVVDAEIQTMMDMQGGIQAYIDELRRLGAKKVGLYVGHHTYVSFGSRNIEVDFVWIPRYGGNKPAYPCDIWQYTDSGYVPGIGKCDLNQLIGNKSLSWFIGSDQVNQSILSEKENAQQPNDIGIAVSKYDDGYGINVYENPTNPQFTGTITQKTPYIVLRGYWGGADKDMICLGNDKQWVYVEYFDVKWFYASSKYPVGYGVNYYAEPECINYKGNIDGSKSFRVWGRVKNAVDIGQNNWILEEHITIK	335	PBC5_CBD	207	276	DIGIAVSKYDDGYGINVYENPTNPQFTGTITQKTPYIVLRGYWGGADKDMICLGNDKQWVYVEYFDVKWF	70
A0A2B1E086	A0A2B1E086_207	MGYIIDISKWNGTINWDIAASQLDLVIARVQDGSNTVDYMYQNYVNEMKKRSIPFGNYAFCRFISIADARKEAQDFWNRGDKSAKFWVVDVEIQTMMDMQGGTQAYINELRRLGAKKIGLYVGHHTYVSFGARNIEVDFVWVPRYGGNKPAYPCDIWQYTDSGNVLGIGKCDLNQLIGNKSLSWFIGFDRINQSIQSGKEDAQQSNGIGIAVSKYPDGYGINVYENPANPRFTGIITPKTPYVVLHGYWGGTDKDMICLGNDKQWVYVKYFDVKWFYASSKYPVGYGVNYYAEPECINNKGSIDGSKSFRVWGRAKNAIDIGQNNWILEEHVTINLL	337	PBC5_CBD	207	276	GIGIAVSKYPDGYGINVYENPANPRFTGIITPKTPYVVLHGYWGGTDKDMICLGNDKQWVYVKYFDVKWF	70
A0A2B1E086	A0A2B1E086_277	MGYIIDISKWNGTINWDIAASQLDLVIARVQDGSNTVDYMYQNYVNEMKKRSIPFGNYAFCRFISIADARKEAQDFWNRGDKSAKFWVVDVEIQTMMDMQGGTQAYINELRRLGAKKIGLYVGHHTYVSFGARNIEVDFVWVPRYGGNKPAYPCDIWQYTDSGNVLGIGKCDLNQLIGNKSLSWFIGFDRINQSIQSGKEDAQQSNGIGIAVSKYPDGYGINVYENPANPRFTGIITPKTPYVVLHGYWGGTDKDMICLGNDKQWVYVKYFDVKWFYASSKYPVGYGVNYYAEPECINNKGSIDGSKSFRVWGRAKNAIDIGQNNWILEEHVTINLL	337	PBC5_CBD	277	337	YASSKYPVGYGVNYYAEPECINNKGSIDGSKSFRVWGRAKNAIDIGQNNWILEEHVTINLL	61
J9ALD0	J9ALD0_204	MGYIVDISKWNGNINWDIAASQLDLVIARVQDGSNTVDFMYQSYVKEMKKRSIPFGNYAFCRFISISDAKNEAQDFWNRGDKTAKFWVADVEVQTMVDMEGGTQAFIDELRRLGAKKIGLYVGHHTYVSFGARNIDADFIWIPRYGGNKPAYPCDIWQYTDSGNVSGIGKCDLNQLIGNKDLSWFIGSNQTNQSSIGDSKQPNGIGIAVSRYNDGYGINLYENPANPQFTGRITKKIPYLIYKGYWGGGEKDMICLGSEQQWAKLEHFNVQWFYAYSKYTPGYEIRTHDGPNGNDTGAVDGKVPYRIWNRQDGYVDIGGNKWIKGEHVQIK	331	PBC5_CBD	204	273	GIGIAVSRYNDGYGINLYENPANPQFTGRITKKIPYLIYKGYWGGGEKDMICLGSEQQWAKLEHFNVQWF	70
C2SJS8	C2SJS8_75	MANVKYDFVWIPRYGGNKPAYPCDIWQYTETGNVPGIGKCDLNYLVGSKSLAWFTNQSQTTEKVKEQPQQDNEKVEGIATSKYADGYGVNLYENPADSQYTGNITKKIPYLIFKGYWGGGDKDMICLGSEKQWAILEHFDVQSIFWSLLSFLYGVLFRLFSIVLIYFIIFHR	172	PBC5_CBD	75	145	VEGIATSKYADGYGVNLYENPADSQYTGNITKKIPYLIFKGYWGGGDKDMICLGSEKQWAILEHFDVQSIF	71
A0A2C1CU96	A0A2C1CU96_204	MGYIVDISKWNGNINWDIAASQLDLVIARVQDGSNTADFMYQSYVKEMKKRSIPFGNYAFCRFISISDAKKEAQDFWNRGDKTAKFWVADVEVQTMVDMEGGTQAFIDELRRLGAKKIGLYVGHHTYVSFGARNIDADFIWIPRYGGNKPAYPCDIWQYTDSGNVPGIGKCDLNQLMGNKGLSWFIGSNQTNQSSIGDSKQPNGIGIAVSKYDDGYGINLYENPANPQFTGRVTKKIPYLIYKGYWGGGEKDMICLGSEQQWAKLEHFNVQWFYAYSKYTPGYEIRTYDGPNGNDTGAVDGKVPYRIWNRQDGYVDIGGNKWIKEEHVQIK	331	PBC5_CBD	204	273	GIGIAVSKYDDGYGINLYENPANPQFTGRVTKKIPYLIYKGYWGGGEKDMICLGSEQQWAKLEHFNVQWF	70
J8B756	J8B756_204	MGYIVDISKWNGHINWDIAAAQLDLVIARVQDGSNTVDFMYQGYVKEMKKRSIPFGNYAFCRFISISDAKKEAQDFWNRGDKNAKFWVADVEVQTMVDMQGGTQAFIDELRRLGAKKIGLYVGHHTYVSFGARNIDADFIWIPRYGGNKPAYPCDIWQYTDSGNVPGIGKCDLNQLIGNKNLSWFIGSNQTNQSSIGDSKQPNGIGIAVSKYDDGYGINLYENPVNPQFTGRLTKKIPYLIYKGYWGGGEKDMICLGGDQQWAKLEHFNVQWFYAYSKYTPGYEIRTYDGPNGNDTGAVDGKVPYRIWNRQDGYVDIGGNKWIKEEHVQIK	331	PBC5_CBD	204	273	GIGIAVSKYDDGYGINLYENPVNPQFTGRLTKKIPYLIYKGYWGGGEKDMICLGGDQQWAKLEHFNVQWF	70
A0A1Y6AN93	A0A1Y6AN93_207	MGYIIDISKWNGTINWDIAASQLDLVIARVQDGSNMVDFMYQNYVNEMKKRSIPFGNYAFCRFISIADARKEAQDFWNRGDKSAKFWVVDAEIQTMMDMQGGIQAFIDELRRLGAKKVGLYVGHHTYVSFGSRNIEVDFVWIPRYGGNKPAYPCDIWQYTDSGNVPGIGKCDLNQLIGNKSLSWFIGSDEVNQSILSDKEDTQQPNGIGIAVSKYDDGYGINVYENPANPQFTGTITQKTPYVVIRGYWEDADKNMICLGNNKQWVYVKHFDVKWFYASSKYPVGYGVNYYAEPECINYKGNIDGSKSFRVWDRAKNAVDIGQNNWILEEHLTIK	335	PBC5_CBD	207	276	GIGIAVSKYDDGYGINVYENPANPQFTGTITQKTPYVVIRGYWEDADKNMICLGNNKQWVYVKHFDVKWF	70
J8JZQ2	J8JZQ2_204	MGYIVDISKWNGNINWDIAASELDLVIARVQDGSNTVDFMYQSYVNEMRKRSIPFGNYAFCRFISISDAKKEAQDFWNRGDKSAKFWVADVEVQTVVDMQSGTQAFIDELRRLGAKKVGLYVGHHTYVSFGARNIDADFIWIPRYGGNKPAYPCDIWQYTDSGNVPGIGKCDLNQLIGNKDLSWFIGTNQTNQSSIDNIKQSNGIGIAVSKYTDGYGINLYEGPANPQFTDRITKKIPYLIFKGYWGGGEKDMICLGSEQQWAKLEHFNIQWFYAYSKYVPGYEIRTYDGPNGNDTGAVDGKVPYRIWNRQDGYVDIGGNKWIKEEHVQIK	331	PBC5_CBD	204	273	GIGIAVSKYTDGYGINLYEGPANPQFTDRITKKIPYLIFKGYWGGGEKDMICLGSEQQWAKLEHFNIQWF	70
A0A193D1G2	A0A193D1G2_200	MSLLAASVKTKNLPQQVLRWQSMVESECSAQGVPELVPYVLGIIMVESGGNSETTPDIMQSSESQGWAMNTIKNPKDSIYYGVKHLKGAFDDAKKNGITDLSAIVQSYNFGRAYLRWLASNNKQHSLPVADLYSKTVVAPSLGNTTGAMVKYSHPIAVAYNGGYRYKNGGNFFYSEIVKQYVDFDGGTDGGDNKPLQPKGLGIATSKYPEGWGINLYSSGNKDAWFTGEVINTKTPYLILDGAWYGGDENMLCLGWQQWAKQEHFEVQWFYAYSKYPAGYGINTYKGPNGEWTGNVDGSVPYGIFARKDGYMDIGQNTWVKEEHFNIR	328	PBC5_CBD	200	270	GLGIATSKYPEGWGINLYSSGNKDAWFTGEVINTKTPYLILDGAWYGGDENMLCLGWQQWAKQEHFEVQWF	71
A0A5C1FR61	A0A5C1FR61_152	MAKFIYPTDTTRVTSGFRGSRPDHHGIDLAESGYHPIYAAASGRVSRSYVSSSYGECIMIVHTIDGVTWETVYAHMRSGSRTVKEGDYVTQGQTIGIMGNTGDSSGQHLHFELHKGSWNVNKSNAVNPLDYLGKGDGGGTTDPSNKPLQPKGLGIATSKYPEGSGINLYSGPGKDAWFTGNVINTKMPYLIIEAAWYGGNENMLCLGWEAWAKEEHFEVEWFHAYSKYPAGYGINTYDGPNGNYKGNVDGSYPYGVFARKDGYIDIGQNTWVQEEHFNVR	280	PBC5_CBD	152	222	GLGIATSKYPEGSGINLYSGPGKDAWFTGNVINTKMPYLIIEAAWYGGNENMLCLGWEAWAKEEHFEVEWF	71
A0A0J6KYV5	A0A0J6KYV5_197	MGHIVDISKWNGDIEWSVAAPQLDLVIARVQDGSNYVDPMYKLYVASMKSHSVPFGNYAFCRFVSVEDAKKEAQDFWARGDKDALFWVADVEQETMGNMAAGSQAFIDELYRLGAKKVGFYVGHHMYEQFGMSKVKADFTWIPRYGGNKPAYPCDIWQYTETGQVPGIGKCDLNLLVGDKPLSWFIGQKPNVSQPIGIGIAKSKYPEGWGINLYSSPNSDASFTGNIINTKMPYLIVDAAWFDEKPMICLGKEAWAALEHFEVDWFFAYSKYPAGYGINTYDGPNGNYTGNVDGSTPYRVSGRKDGYLDIGGNRWLKEEHFNVR	324	PBC5_CBD	197	266	GIGIAKSKYPEGWGINLYSSPNSDASFTGNIINTKMPYLIVDAAWFDEKPMICLGKEAWAALEHFEVDWF	70
A0A1H6DHW6	A0A1H6DHW6_152	MAKFIYPTDTTRVTSGFRGSRPDHHGIDLAESGYHPIYAAASGRVSRSYISSSYGECIMIVHTIDGVTWETVYAHMRSGSRTVKEGDYVTQGQTIGVMGSTGEVTGQHLHFELHKGSWNINKSNAVNPLDYLGKGDGGGTTDPSDKPLQPKGLGIAMSKYPEGWGINLYSGPGKDAWFTGHVINTKMPYLIIDAAWYGGNENMLCLGWEAWAKEEHFEVQWFHAYSKYPAGYGINTYDGPNGNYKGNVDGSYPYGVFARKDGYIDIGQNTWVKEEHFNVR	280	PBC5_CBD	152	222	GLGIAMSKYPEGWGINLYSGPGKDAWFTGHVINTKMPYLIIDAAWYGGNENMLCLGWEAWAKEEHFEVQWF	71
A0A160HFE5	A0A160HFE5_152	MAKFIYPTDTTRVTSGFRGSRPDHHGIDLAESGYHPIYAAASGRVSRSYVSSSYGECIMIVHTIDGITWETVYAHMRSGSRTVKEGDSVTQGQTIGIMGNTGDSSGQHLHFELHKGSWNVNKSNAVNPLDYLGKGDGGGTTDPSNKPLQPKGLGIATSKYPEGSGINLYSGPGKDAWFTGHVINTKMPYLIIDAAWYGGNEKMLCLGWEAWAKEEHFEVEWFHAYSKYPAGYGINTYDGPNGNYKGNVDGSYPYGVFARKDGYIDIGQNTWVQEEHFNVR	280	PBC5_CBD	152	222	GLGIATSKYPEGSGINLYSGPGKDAWFTGHVINTKMPYLIIDAAWYGGNEKMLCLGWEAWAKEEHFEVEWF	71
A0A2B9E674	A0A2B9E674_152	MAKFIYPTDTTRVTSGFRGSRPDHHGIDLAESGYHPIYAAANGRVSRSYLSSSYGECIMIVHTIDGVTWETVYAHMRSGSRTVEEGDYVSQGQTIGIMGNTGDSSGQHLHFELHKGSWNINKSNAVNPLDYLGTGDGGNTTDPSDKPLQPKGLGIATSKYPEGWSINLYSGPDKDAWFTGHVINTKMPYLIIDGAWYGGNENMLCLGWQAWAKQEHFDVQWFYAYSKYPAGYGINTYKGPNGEWTGNVDGSVPYGIFARKDGYIDIGQNTWVKEEHFNIR	280	PBC5_CBD	152	222	GLGIATSKYPEGWSINLYSGPDKDAWFTGHVINTKMPYLIIDGAWYGGNENMLCLGWQAWAKQEHFDVQWF	71
A0A193CVX3	A0A193CVX3_152	MAKFIYPTDTTRVTSGFRGSRADHHGIDLAESGYHPIYAAASGRVSRSYVSSSYGECIMIMHTIDGATWETVYAHMRSGSRTVKEGDYVTQGQTIGVMGSTGQVTGQHLHFELHKGSWNINKSDAVNPLDYLGKGDGGGTTDPSNKPIQPKGLGIATSKYPEGWGINLYSSGNKDAWFTGEVINTKTPYLILDGAWYGGNENMLCLGWQQWAKQEHLDVQWFYAYSKYPAGYGINTYKGPNGEWTGNVDGSVPYGIFARKDGYIDIGQNTWVKEEHFNVR	280	PBC5_CBD	152	222	GLGIATSKYPEGWGINLYSSGNKDAWFTGEVINTKTPYLILDGAWYGGNENMLCLGWQQWAKQEHLDVQWF	71
A0A229M3P8	A0A229M3P8_170	MEIRKKLVDPSKYGIKCPNTMTPEFITVHNTYNDASAENEISYMIGNNNSVSFHVAVDDKEAVQGIPFDRNAWHAGDGNGNGNRKSIGVEICYSLSGGDRYYKAEDNAAIVIAQLMKQFNIPISNVRTHKSWSGKHCPHRMLDEGRVDQFIEKINKAFNEDNNKPLQPKGLGIATSKYPEGWGINLYSGPGKGAWFTGHVINTKMPYLIIDAAWYGGNENMLCLGWEAWAKEEHFEVEWFHAYSKYPAGYGINTYDGPNGNYKGNVDGSYPYGIFARKDGYIDIGQNTWVKEEHFNVR	298	PBC5_CBD	170	240	GLGIATSKYPEGWGINLYSGPGKGAWFTGHVINTKMPYLIIDAAWYGGNENMLCLGWEAWAKEEHFEVEWF	71
A0A2B9DRJ5	A0A2B9DRJ5_201	MSILAASVKTKNLPQQVLRWQSMVESECSAQGVSELVPYVLGIIMVESGGNSETTPDIMQSSESQGWSMNTIKNPKDSIYYGVKHLKGAFDDAKKNGITDLSAIVQSYNFGRAYLRWLASNNKQHSLPVADLYSKTVVAPSLGNTTGAMVKYSQPIAVAYNGGYRYKNGGNFFYSEIVKQYVDFNGGTGGGGDNKPIQPKGLGIATSKYPEGWGINLYSSSDKDAWFTGHVINTKMPYLIIDGAWYGGNENMLCLGWQAWAKQEHFDVQWFYAYSKYPAGYGINTYKGPNGEWTGNVDGSVPYGIFARKDGYIDIGQNTWVKEEHFNVR	329	PBC5_CBD	201	271	GLGIATSKYPEGWGINLYSSSDKDAWFTGHVINTKMPYLIIDGAWYGGNENMLCLGWQAWAKQEHFDVQWF	71
A0A7X2APB1	A0A7X2APB1_153	MAKFIYPTDTTRVTSGFRGSRPNHHGVDLAESGYHPIYAAASGQVSRSYFSSSYGECIMIMHTIDGVTWETVYAHMRSGSRTVKVGDYVTQGQTIGVMGSTGQAEGQHLHFELHKGGWNDSKSNAVNPLDYLGKGDSGNTTDPSENKPLQPKGLGIATSKYPEGSGINLYNSANKDAWFTGNVINTKMPYLIIDAAWYGGNENMLCLGWEAWAKEEHFNVQWFYAYSKYPAGAGINTYSGPNGEWTGTVDGSVAYKIYARKDGYISIGPNAWVKEEHFDVR	281	PBC5_CBD	153	223	GLGIATSKYPEGSGINLYNSANKDAWFTGNVINTKMPYLIIDAAWYGGNENMLCLGWEAWAKEEHFNVQWF	71
A0A2A9TFX7	A0A2A9TFX7_172	MEIRQKLVNSSKYGIKCPNTMTPEFITVHNTYNDASAENEISYMIGNNNSVSFHVAVDDKEAVQGIPFDRNAWHAGDGNGNGNRKSIGVEICYSLSGGDKYYKAEDNAAIVIAQLMKRFNIPISNVRTHKSWSGKHCPHRMLDEGRLDQFIKKINEALNNGNNDNKPIQPKGLGIATSKYPEGWGINLYSSGNKDAWFTGEVINTKTPYLILDGAYGGNENMLCLGWQQWAKQEHLDVQWFYAYSKYPAGYGINTYKGPNGEWTGNVDGSVPYGIFARKDGYIDIGQNTWVKEEHFNVR	299	PBC5_CBD	172	241	GLGIATSKYPEGWGINLYSSGNKDAWFTGEVINTKTPYLILDGAYGGNENMLCLGWQQWAKQEHLDVQWF	70
A0A2C4I462	A0A2C4I462_217	MTAEKYIVDISKFNDEINWDVAAPQLELAICRVQYGSNKVDVLYNEHVVNLEKRGVPHAAYAYGCYVSVNDAIVEAKDFLNRVNKNAKFLVLDVEDDTVASMESKGNLGDLAKASQAFIDTCKAAGWKVGLYVSHHMYNQYNLQNVKADFIWLPRYGTNDGQPHEKPSYSCDIWQYTDNGYIKGIGRVDINLLLGDKTLDWYIGDDVNTIAPSKNVGIGIAVSKYSVGYGINLYDAPDGDFTEERFSDQTPHVILEGVWYGGNENMLCFGPSRWAKQEHFDVQWFRAYSKYPPGYGINTYSAPGAPDGSFKGQVDGTTSYEIYSRENGWIDLGQRAFVKEEHFDIR	346	PBC5_CBD	217	285	GIGIAVSKYSVGYGINLYDAPDGDFTEERFSDQTPHVILEGVWYGGNENMLCFGPSRWAKQEHFDVQWF	69
A0A854ZKZ5	A0A854ZKZ5_217	MTTEKYIVDISKFNDKINWDVAAPQLGLAICRVQYGSNKVDELYNQHVKNLEARGIPHAAYAYGCYVSVNDAIVEAKDFLNRVNKNAKFLVLDVEDDTVSSMESKGNLGDLAKASQAFIDTCKAAGWKVGLYVSHHMYNQYNLQNVKANFIWLPRYGTNDGQPQVKPAYPCDIWQYTDNGYINGIGRVDINLLRGDKTLDWYIGDDVNTIAPSKNVGIGIAISKYSVGYGINLYDAPDGNFTGERFSDQKPHPILAGVWYGGNENMLCFGPSRWAKQEHFDVQWFRAYSKYPPGYGINTYSAPGALDGSFKGQVDGTTSYDIYSRDNGWVDIGNQTFVKEEHFNIK	346	PBC5_CBD	217	285	GIGIAISKYSVGYGINLYDAPDGNFTGERFSDQKPHPILAGVWYGGNENMLCFGPSRWAKQEHFDVQWF	69
A0A5P9YCP3	A0A5P9YCP3_148	MTKFIYPTDTTRVTSGFRGSRPDHHGIDLAEAGYHPIYAAASGQVSRSYFSSSYGECIMIVHTIDGVTWETVYAHMRSGSRTVNEGDYVSQGQTIGVMGNTGDSSGQHLHFELHKGRWNASKSNAVNPLDHLGKDGGNNTDKPIQPVGLGIAVNKYPNNGGINLYSQPQGGYFTRVIYDKTPYLIIDAAWYENPMICLGNEAWAALEHFDVQWFSAYSKYPSGSGINTYDRPNGNYTGFVDGSVPYRILARKDGYLAIGNNAWVKEEHFNVR	272	PBC5_CBD	148	214	GLGIAVNKYPNNGGINLYSQPQGGYFTRVIYDKTPYLIIDAAWYENPMICLGNEAWAALEHFDVQWF	67
A0A242ZLP3	A0A242ZLP3_200	MSILAASVKTKNLPQQVLRWQSMVESECSAQGVSELVPYVLGIIMVESDGNSETTPDIMQSSESQGWPMNTIKNPKDSIYYGVKHLKGAFDDAKKNGITDLSAIVQSYNFGRAYLRWLASNNKQHSLPVADLYSKTVVAPSLGNTTGAMVKYSQPIAVAYNGGYRYKNGGNFFYSEIVKQYVDFDGGNGGGDNKPIQPKGLGIATSKYPEGAGINLYNSANKDAWFTGNVINTKMPYLIIDAAWYGGNENMLCLGREAWAKEEHFDVQWFYAYSKYPAGAGINTYSGPNGEWTGTVDGSVAYKIYARKDSYISIGPNAWVKEEHFDVK	328	PBC5_CBD	200	270	GLGIATSKYPEGAGINLYNSANKDAWFTGNVINTKMPYLIIDAAWYGGNENMLCLGREAWAKEEHFDVQWF	71
A0A6L3WNH9	A0A6L3WNH9_149	MTIFIYPTDTTRVTSGFRGSRPDHHGIDLAEAGYHPIYAAASGQVSRSYFSSSYGECIMIVHTIDGITWETVYAHMRSGSRTVKEGDYVSQGQTIGVMGNTGDSSGQHLHFELHKGRWNVSKSNAVNPLDHLGKDGGGNNTDKPIQPVGLGIAVNKYPNNGGINLYNQPQGGYVTRVISDKTPYLIIDAAWYENPMICLGNEAWAALEHFDVQWFSAYSKYPSGSGINTYDSPNGNYTGFVDGSVPYRILARKDGYLAIGNNAWVKEEHFNVR	273	PBC5_CBD	149	215	GLGIAVNKYPNNGGINLYNQPQGGYVTRVISDKTPYLIIDAAWYENPMICLGNEAWAALEHFDVQWF	67
A0A1S9UCQ4	A0A1S9UCQ4_198	MSILAASVKTKNLPQQVLRWQSMVESECSAQGVSELVPYVLGIIMVESGGNSETTPDIMQSSESQGWSMNTIKNPKDSIYYGVKHLKGAFDDAKKNGITDLSAIVQSYNFGRAYLRWLASNNKQHSLPVADLYSKTVVAPSLGNTTGAMVKYSQPIAVAYNGGYRYKNGGNFFYSEIVKQYVDFDGAGNNNKPIQPKGVGIATSKYPEGAGINLYISGDKDAHATGRIIDTKTPYLIIDAAWYGGNENRLCLGWQAWVKQEHFDVQWFYAYSKYPAGAGINTYNGPNGEWTGNVDGSVAYEIYARKDGYIAIGPNAWVKEEHFNVR	326	PBC5_CBD	198	268	GVGIATSKYPEGAGINLYISGDKDAHATGRIIDTKTPYLIIDAAWYGGNENRLCLGWQAWVKQEHFDVQWF	71
A0A1T3V8I7	A0A1T3V8I7_199	MSILAASVKTKNLPQQVLRWQSMVESECFAQGVPELVPYVLGIIMVESGGNSETTPDIMQSSESQGWAMNTIKNPKDSIYYGVKHLKGAFDDAKKNGITDLSAIVQTYNFGRAYLRWLASNNKQHSLLVADLYSKTVVAPSLGNTTGAMVKYSHPIAVAYNGGYRYKNGGNFFYSEIVKQYVDFDGGTGGDNKPLQPKGLGIAVNKYPNNGGINLYSQPQGGYVTRVISDKIPYLIVDAAWYENPMVCLGNEAWAALEHFDVQWFNAYSKYLPGSGINTYDSPNGNYTGFVDGSVPYRILARKDGYLAIGNNAWVKEEHFDVR	323	PBC5_CBD	199	265	GLGIAVNKYPNNGGINLYSQPQGGYVTRVISDKIPYLIVDAAWYENPMVCLGNEAWAALEHFDVQWF	67
A0A2N3NMW6	A0A2N3NMW6_149	MAKFIYPTDTTRVTSGFRGSRPDHHGVDLAEAGYHPIYAAASGQVSRSYLSSSYGECIMIVHTIDGVTWETVYAHMRSGSRTVKVGDYVTQGQTIGVMGNTGESSGQHLHFELHKGRWDASKSNAVNPLDYLGKGDSGNNTDKPIQPVGLGIAVNKYPNNGGVNLYSQPQGGHFTRVIYDKTPYLIIDAAWFENPMICLGNEAWAALEHFDVQWFSAYSKYPPGGGINTYDGPNGNYTGFVDGSVPYRLLGRKDGYLGIGNNAWVKEEHFNVR	273	PBC5_CBD	149	215	GLGIAVNKYPNNGGVNLYSQPQGGHFTRVIYDKTPYLIIDAAWFENPMICLGNEAWAALEHFDVQWF	67
A0A2B5MN90	A0A2B5MN90_145	MATFIYPTNTTRVTSGFRGDRPDHHGVDLAEAGYHPIYAAASGKVSRSYFSSSYGECIMIVHNINGVTWETVYAHMRSGSRTVKEGDSVTQGQTIGVMGETGQAYGQHLHFEMHKGGWNINKSNAVNPLDYLGKGGAVGTPQPEGIGFAKSIYWEGYGINYHDRPHGNYQGNFTTAAEVLYWGAYWGEDNDVWLDLGRSRWVKAEHYYWRPFKAISKYPEGYGVNFYDGINGSYKGRITSKEPLTVFFRKEGWIDIGGNSWAPEEHFDIVDIR	273	PBC5_CBD	145	210	GIGFAKSIYWEGYGINYHDRPHGNYQGNFTTAAEVLYWGAYWGEDNDVWLDLGRSRWVKAEHYYWR	66
A0A0D1QTY8	A0A0D1QTY8_170	MEIRKKLVDPSKYGIKCPNTMTPEFITVHNTYNDASAENEISYMIGNNNSVSFHVAVDDKEAVQGIPFDRNAWHAGDGNGNGNRKSIGVEICYSLSGGDRYYKAEDNAAIVIAQLMKQFNIPISNVRTHKSWSGKHCPHRMLDEGRVDQFIEKINKAFNEDNNKPLQPKGLGIATSKLGLPTPYNLYSGPGKDAWFTGHVINTKMPYLIIDAAWYGGNENMLCLGWEAWAKEEHFEVEWFHAYSKYPAGYGINTYDGPNGNYKGNVDGSYPYGIFARKDGYIDIGQNTWVKEEHFNVR	298	PBC5_CBD	170	240	GLGIATSKLGLPTPYNLYSGPGKDAWFTGHVINTKMPYLIIDAAWYGGNENMLCLGWEAWAKEEHFEVEWF	71
A0A023PAH9	A0A023PAH9_149	MAKFIYPTDITRVTSGFRGSRPDHHGVDLAEAGYHPIYAAASGQVSRSYLSSSYGECIMIVHTIDGATWETVYAHMRSGSRTVKEGDYVTQGQTIGVMGNTGESSGQHLHFELHKGRWNASKSNAVNPLDYLGKGDSGNNTDKPVQPVGIGIAVNKYSNNGGINLYSQPQGGEFIGQVIYDKTPYLILSAAWYEKPMLCLAKDAWAALEHFDVQWFSAYSKYPPGGGINTYDGPNGNYTGFVDGSVPYRVFGRLNGYIDIGNNTWVKEEHFNVR	274	PBC5_CBD	149	216	GIGIAVNKYSNNGGINLYSQPQGGEFIGQVIYDKTPYLILSAAWYEKPMLCLAKDAWAALEHFDVQWF	68
A0A1E8BTE8	A0A1E8BTE8_201	MGHIVDISKWNGNIDWSVAAPQLDLVIARVQDGSNYVDPMYKEYVQAMKGYKVPYGNYAFCRFTSIADAKKEAQDFWARGDKGALFWVADVEVKTMGDMQSGTQAFIDELRRLGANKVGLYVGHHTYEAFGAANIKADFTWIPRYGGNKPAYPCDIWQYTETGNVSGIGKCDLNYLIGNKSLSWFLDGNGDNKGQQSRPVGIGMAISKYPVGYEVNLNTNPTDFIFSGNSIKDKNPYLIYKAWWIPEYMINFGGDEQWAKLEHFDVQWFYAYSKYPSGYQIRHYDGPNGKDTGFVDGSEPYRLFGRQDGHVDIGGNRWIREEHVVIR	327	PBC5_CBD	201	269	GIGMAISKYPVGYEVNLNTNPTDFIFSGNSIKDKNPYLIYKAWWIPEYMINFGGDEQWAKLEHFDVQWF	69
A0A1C4ENG7	A0A1C4ENG7_145	MATFIYPTDTTRVTSGFRGDRPDHHGIDLAEAGYHPIYAAASGKVSRSYLSSSYGECIMIVHNINGVTWETVYAHMRSGSRTVKEGDSVTQGQTIGVMGETGQAYGQHLHFEMHKVGWNINKSNAVNPLDFLGKGGIGGTPQPEGIGFAKSIYWEGFGINYHDRPHGSYQGNFTTAAEVLYWDAYWGEDNDVWLDLGRSRWVKAEHYYWRPFKAISKYPEGYGVNFYDGINGSYKGRITSKEPLTVFFRKEGWIDIGGNSWAPEEHFDIVDIR	273	PBC5_CBD	145	210	GIGFAKSIYWEGFGINYHDRPHGSYQGNFTTAAEVLYWDAYWGEDNDVWLDLGRSRWVKAEHYYWR	66
J7VLZ9	J7VLZ9_145	MATFIYPTDTTRVTSGFRGDRPDHHGVDLAEAGYHPIYAAASGQVSRSYLSSSYGECIMIVHTINGVTWETVYAHMRSGSRTVNQGDYVTQGQTIGVMGSTGQADGQHLHFEMHKGGWNINKSNAVNPLDYLGKDGVGGTPQPEGIGMAKSIYWEGYGINYHDRPHGNYQGNFTTAAEVLYWDAYWGEDGDVWLDLGRSRWVKAEHYYWRPFKAISKFPEGYGVNFYEGINGSYKGRITSKEPLTVFFRKDGWIDIGGNRWTPEEHFDIVDIR	273	PBC5_CBD	145	210	GIGMAKSIYWEGYGINYHDRPHGNYQGNFTTAAEVLYWDAYWGEDGDVWLDLGRSRWVKAEHYYWR	66
A0A243AMF2	A0A243AMF2_149	MAKFIYPTDTTRVTSGFRGSRPDHHGVDLAEAGYHPIYAAASGQVSRSYPSSSYGECIMIVHTIDGVTWETVYAHMRSGSRTVKEGDYVTQGQTIGVMGNTGESSGQHLHFELHKGRWNASKSYAVNPLDYFGKSDSGNNTDKPIQPVGLGIAVNRYPNNGGINLYSEAQGGHFTRVIYDKTPYLIIDAAWFENPMICLGNEAWAALEHFDVQWFSAYSKYPPGGGINTYDGPNGNYTGFVDGSVPYRLLARKDGYLGIGNNAWVKEE	268	PBC5_CBD	149	215	GLGIAVNRYPNNGGINLYSEAQGGHFTRVIYDKTPYLIIDAAWFENPMICLGNEAWAALEHFDVQWF	67
A0A2B2GUA9	A0A2B2GUA9_201	MGHIVDISKWNGNIDWSVAAPQLDLVIARVQDGSNYVDPMYKEYVQAMKSYKVPYGNYAFCRFTSVADAKKEAQDFWARGDKGALFWVADVEVKTMGDMQSGTQAFIDELRRLGAKKVGLYVGHHTYEAFGAANIKADFTWIPRYGGNKPAYPCDMWQYTETGNVSGIGKCDLNYLIGNKSLSWFLDGNGDNNGQQSRPVGIGIAISKYPVGYEVNLNTNPTDFVFSGNSIKDKNPYLIYKAWWIPEYMINFGGDQQWAKLEHFDVQWFYAYSKYPSGYQIRHYDGPNGKDTGFVDGSEPYRLFGRQDGHVDIGGNRWIREEHVVIR	327	PBC5_CBD	201	269	GIGIAISKYPVGYEVNLNTNPTDFVFSGNSIKDKNPYLIYKAWWIPEYMINFGGDQQWAKLEHFDVQWF	69
J7T353	J7T353_194	MDQLVALAKTVNLPQAVLRWQTMVEEECNAQGVAELVPYVLGIIMVESGGNAETTPDIMQSSESQGRPANSINNPKESIHYGVMHLKGSFADAKKYGITDLSAIVQTYNFGRAYIRWLASNNKQHSLPVADLYSKTVVAPSLGNTNGTTVRYSHPIAVAYNGGYRYKNGGNFFYAEIVKQYVDFNGGGVPQPEGIGLARSIYWEGYGINYHDRPHGDYQGNFTTAAEVLYWDAYWGEDGDVWLDLGRSRWVKAEHYYWRPFKAISKFPEGYGVNFYEGINGSYKGRITSKEPLTVFFRKDGWIDIGGNRWTPEEHFDIVDIR	322	PBC5_CBD	194	259	GIGLARSIYWEGYGINYHDRPHGDYQGNFTTAAEVLYWDAYWGEDGDVWLDLGRSRWVKAEHYYWR	66
A0A2A7ZDJ5	A0A2A7ZDJ5_201	MGHIVDISKWNGNIDWSVAAPQLDLVIARVQDGSNYVDPMYKEYVQAMRSYKVPYGNYAFCRFTSIADAKKEAQDFWARGDKGALFWVADVEVKTMDDMQGGTQAFIDELRRLGAKKVGLYVGHHTYEAFGAANIKADFTWIPRYGGNKPAYPCDMWQYTETGNVSGIGKCDLNYLIGNKSLSWFLDGNGDNKGQQSRPVGIGTAVSKYPVGYEVNLNTNPTDFIFSGNSIKDKNPYLIYKAWWIPEYMINFGGDQQWAKLEHFDVQWFYAYSKYPFGYQIRHYDGPNGKDTGFVDGSEPYRLFGRQDGHVDIGGNRWIREEHVVIR	327	PBC5_CBD	201	269	GIGTAVSKYPVGYEVNLNTNPTDFIFSGNSIKDKNPYLIYKAWWIPEYMINFGGDQQWAKLEHFDVQWF	69
A0A5E9IID8	A0A5E9IID8_197	MSLLAASVKTKNLPQQVLRWQSMVESECSAQGVPELVPYVLGIIMVESGGNSETTPDIMQSSESQGWAMNTINNPKDSIYYGVKHLKGTFDDAKKNGITDLSAIVQSYNFGRAYLRWLASNNKQHSLPVADLYSKTVVAPSLGNTTGAMVKYSNPIAVAYNGGYRYKNGGDFFYSEIVKQYVDFDGGTGGGVPQPEGIGFAKSKYPEGFGVNYHDKPHGSFQGRFTTAAEVLYWGAYWGADGDVWLDLGRSRWVKAEHYNYWPFKAVSKYPEGWGVNYYDGIDGPYKGRISSKAPVRIYARKEGWIDVGRNSWAPEEHFDILDIR	325	PBC5_CBD	197	263	GIGFAKSKYPEGFGVNYHDKPHGSFQGRFTTAAEVLYWGAYWGADGDVWLDLGRSRWVKAEHYNYWP	67
A0A150BQB1	A0A150BQB1_197	MSILAASVKTKNLPQQVLRWQSMVESECSAQGVSELVPYVLGIIMVESGGNSETTPDIMQSSESQGWSMNTIKNPKDSIYYGVKHLKGAFDDAKKNGITDLSAIVQSYNFGRAYLRWLASNNKQHSLPVADLYSKTVVAPSLGNTTGAMVKYSQPIAVAYNGGYRYKNGGNFFYSEIVKQYVDFDGGTGGGGNTKEGIGFAQSKYPEGFGVNYHDRPHGDFQGRFTTAAEVLYWVAYWGADGDVWLDLGGSRWVKAEHYNYWPFKAISKFPEGYKVGYFDGPNGTYKGSITSKEPLTVFVRKQGWIDIGGNNWTPEEHFDIVDIR	325	PBC5_CBD	197	263	GIGFAQSKYPEGFGVNYHDRPHGDFQGRFTTAAEVLYWVAYWGADGDVWLDLGGSRWVKAEHYNYWP	67
A0A855BDX0	A0A855BDX0_199	MSILAASVKTKNLPQQVLRWQSMVESECAAQGVSELVPYVLGIIMVESDGNSETTPDIMQSSESQGWPMNTIKNPKDSIYYGVKHLKGAFDDAKKNGITDLSAIVQSYNFGRAYLRWLASNNKQHSLPVADQYSKTVVAPSLGNTTGAMVKYNQPIAVAYNGGYRYKNGGNFFYSEIVKQYVDFDGGNPPENKPVQPVGIGIAQSKYPEGWGINYYDGPHGPYKGVLSTAAEVLYYWAHWGDGDTWLDVGNNSWVKAEHFNFWPFKAISKYPEGWGVNYYDGIDGQYKGTISSKAPFMIYARKEGWIDIGNNSWAPEKHFDILDIR	326	PBC5_CBD	199	264	GIGIAQSKYPEGWGINYYDGPHGPYKGVLSTAAEVLYYWAHWGDGDTWLDVGNNSWVKAEHFNFWP	66
A0A150D2D2	A0A150D2D2_152	MAKFIYPTDTTRVTSGFRGSRPDHHGIDLAESGYHPIYAAASGRVSRSYVSSSYGECIMIVHTIDGVTWETVYAHMRSGSRTVKEGDYVTQGQTIGVMGSTGEVTGQHLHFELHKGSWNVNKSNAVNPLDYLGKGDGGGTTDPSNKPLQPKGLGIATSKYPEGSGINLYSGPGKDAWFTGHVINTKTPYLIIDAAWYGGNENMLCLGWEAWAKE	214	PBC5_CBD	152	214	GLGIATSKYPEGSGINLYSGPGKDAWFTGHVINTKTPYLIIDAAWYGGNENMLCLGWEAWAKE	63
J8HIH1	J8HIH1_199	MSILAASVKTKNLPQQVLRWQSMVESECSAQGVSELVPYVLGIIMVESDGNSETTPDIMQSSESQGWPMNTIKNPKDSIYYGVKHLKGAFDDAKKNGITDLSAIVQSYNFGRAYLRWLASNNKQHSLPVADLYSKTVVAPSLGNTTGAMVKYSQPIAVAYNGGYRYKNGGNFFYSEIVKQYVDFDGGNPSENKPVQPVGIGIAQSKYPEGWGINYYDGPHGPYKGVLSTAAEVLYYWGHWADGDTWLDVGNNSWVKAEHFNFWPFKAVSKYPEGWGVNYYDGIDGQYKGTISSKAPFMIYARKEGWIDIGNNSWAPEKHFDILDIR	326	PBC5_CBD	199	264	GIGIAQSKYPEGWGINYYDGPHGPYKGVLSTAAEVLYYWGHWADGDTWLDVGNNSWVKAEHFNFWP	66
A0A150C8P6	A0A150C8P6_174	MEIRKKLVDSSKYGIKCPYAMTPEFITVHNTYNDASAENEIAYMIGNNNSVSFHVAVDDKEAAQGIPFDRNAWHAGDGNGNGNRKSIGVEICYSLNGGDKYYKAEDNAVIVIAQLMKQFNIPISNVRTHKSWSGKHCPHRMLDEGRLDKFIEKVNNAFNNGNNNNNNKPPQPDGIGFAQSKYPEGFGVNYYDRPHGDFQGRLTTAVEVLYWVAYWGADGDVWFDLGGSRWVKAEHYNYRPFKAISKFPEGYKVGYFDGINGSYKGSITSKEPLTVFVRKQGWIDIGGNNWTPEEHFDIVDIR	302	PBC5_CBD	174	241	GIGFAQSKYPEGFGVNYYDRPHGDFQGRLTTAVEVLYWVAYWGADGDVWFDLGGSRWVKAEHYNYRPF	68
A0A150C8P6	A0A150C8P6_239	MEIRKKLVDSSKYGIKCPYAMTPEFITVHNTYNDASAENEIAYMIGNNNSVSFHVAVDDKEAAQGIPFDRNAWHAGDGNGNGNRKSIGVEICYSLNGGDKYYKAEDNAVIVIAQLMKQFNIPISNVRTHKSWSGKHCPHRMLDEGRLDKFIEKVNNAFNNGNNNNNNKPPQPDGIGFAQSKYPEGFGVNYYDRPHGDFQGRLTTAVEVLYWVAYWGADGDVWFDLGGSRWVKAEHYNYRPFKAISKFPEGYKVGYFDGINGSYKGSITSKEPLTVFVRKQGWIDIGGNNWTPEEHFDIVDIR	302	PBC5_CBD	239	300	RPFKAISKFPEGYKVGYFDGINGSYKGSITSKEPLTVFVRKQGWIDIGGNNWTPEEHFDIVD	62
A0A243FAE5	A0A243FAE5_170	MEIRKKLVDPSKYGIKCPNTMTPEFITVHNTYNDASAENEISYMIGNNNSVSFHVAVDDKEAVQGIPFDRNAWHAGDGNGNGNRKSIGVEICYSLSGGDRYYKAEDNAVIVIAQLMKQFNITINNIRTHKSWSGKHCPHRMLDEGRLDQFIEKINKTFNKDNNKPLQPKGLGIATSKYPEGSGINLYSGPGKDAWFTGHVINTKTPYLIIDAAWYGGNENMLCLGWEAWAK	231	PBC5_CBD	170	231	GLGIATSKYPEGSGINLYSGPGKDAWFTGHVINTKTPYLIIDAAWYGGNENMLCLGWEAWAK	62
A0A1J9TMM1	A0A1J9TMM1_194	MSILAASATTKNLPQQVLRWQSMVESECAAQGVSELVPYVLGIIMVESGGNSETTPDIMQSSESQGWSMNTIKKPKDSIYYGVKHLKGAFDDAKKNGITDLSAIVQSYNFGRAYLRWLASNNKQHSLPVADQYSKTVVAPSLGNTTGAMVKYSNPIAVAYNGGYRYKNGGNFFYSEIVKQYVDFNAGGVPQPEGIGMARSIYWEGYGINYYDGPHGNYLGDFTTAAEVLYWDAYWGEDNDVWLDLGRSRWVKAEHYYWRPFKAISKFPEGYEVSYCDGIDGAYKGSINSKKPLTVFFRKEGWIDIGGNSWAPEKHFDIVDIR	322	PBC5_CBD	194	259	GIGMARSIYWEGYGINYYDGPHGNYLGDFTTAAEVLYWDAYWGEDNDVWLDLGRSRWVKAEHYYWR	66
A0A2A7DZW2	A0A2A7DZW2_195	MMSILAASAKTKNLPQQVLRWQSMVESECSAQGVSELVPYVLGIIMVESGGNSETTPDIMQSSESQGWSMNTIKNPKDSIYYGVKHLKGAFDDAKKNGITDLSAIVQSYNFGRAYLRWLASNNKQHSLPVADLYSKTVVAPSLGNTTGAMVRYSNPIAVAYNGGYRYKNGGNFFYAEIVKQYVDFNAGGVPQPEGIGMARSIYWEGYGINYYDGPHGKYIADFTTAAEVLYWDAYWGEDNDVWLDLGRSRWVKAEHYYWRPFKAISKFPEGYEVSYCDGIDGAYKGSINSKEPLTVFFRKEGWIDIGGNRWTPEKHFDIVDIR	323	PBC5_CBD	195	260	GIGMARSIYWEGYGINYYDGPHGKYIADFTTAAEVLYWDAYWGEDNDVWLDLGRSRWVKAEHYYWR	66
A0A2B5NGS9	A0A2B5NGS9_194	MSILAASATTKNLPQQVLRWQSMVESECSAQGVSELVPYVLGIIMVESGGDSEKTPDIMQSSESQGWSMNTIKNPKDSIYYGVKHLKGAFDDAKKNGITDLSAIVQSYNFGRAYLRWLASNSKQHSLPVADLYSKTVVAPSLGNTTGAMVRYSNPIAVAYNGGYRYKNGGNFFYAEIVKQYVDFNAGGVPQPEGIGFAKSIYWEGYGINYYDGPHGKYIADFTTAAEVLYWDAYWGEDNDVWLDLGRSRWVKAEHYYWRPFKAISKFPEGYEVSYCDGIDGAYKGSINSKKPLTVFFRKEGWIDIGGNSWAPEKHFDIVDIR	322	PBC5_CBD	194	259	GIGFAKSIYWEGYGINYYDGPHGKYIADFTTAAEVLYWDAYWGEDNDVWLDLGRSRWVKAEHYYWR	66
A0A0J7CY23	A0A0J7CY23_194	MSILAASATTKNLPQQVLRWQSMVESECSAQGVSELVPYVLGIIMVESDGNSEKTPDIMQSSESQGWPMNTIKNPKDSIYYGVKHLKGAFDDAKKNGITDLSAIVQSYNFGRAYLRWLASNNKQHSLPVADLYSKTVVAPSLGNTTGAMVRYSNPIAVAYNGGYRYKNGGNFFYAEIVKQYVDFNAGGVPQPEGIGFAKSIYWEGYGINYYDGPHGNYLGDFTTAAEVLYWDAYWGEDNDVWLDLGRSRWVKAEHYYWRPFKAISKFPEGYEVSYCDGIDGEYKGSINSKKPLTVFFRKEGWIDIGGNSWAPEKHFDIVDIR	322	PBC5_CBD	194	259	GIGFAKSIYWEGYGINYYDGPHGNYLGDFTTAAEVLYWDAYWGEDNDVWLDLGRSRWVKAEHYYWR	66
A0A2A7DZV7	A0A2A7DZV7_203	MKKIADLSHHNNSINWAAASKELDLAIIRVQYGSRTIDKRYKEYVQGCKDYGVPFGHYAYGCYVSVQDAIVEANDFMARADKEAKFLVLDVEDDTLASCGAANLAKASQAFIDTCRAAGWKVGLYVSHHMYTSYGLNTVNADFLWIPRYGNKPAYSCDLWQYTETGSLAGVTGNVDLNYLNGEKSLEWFTGKGGVVGTPQPEGIGMARSIYWEGYGINYHDRPHGKYLGDFTTTAEVLYWDAYWGEDNDVWLDLGRSRWVKAEHYYWRPFKAISKFPEGYEVSYCDGINGAYKGSINSKEPLTVFFRKEGWIDIGGNRWAPEKHFDIVDIR	331	PBC5_CBD	203	268	GIGMARSIYWEGYGINYHDRPHGKYLGDFTTTAEVLYWDAYWGEDNDVWLDLGRSRWVKAEHYYWR	66
A0A1J9UD99	A0A1J9UD99_205	MEMKKIADLSHHNNSINWAAASKELDLAIIRVQYGSRTIDKRYKEYVQGCKDYGVPFGHYAYGCYVSVQDAIVEANDFMARADKEAKFLVLDVEDDTLASCGAANLAKASQAFIDTCRAAGWKVGLYVSHHMYTSYGLNTVNADFLWIPRYGNKPAYSCDLWQYTETGSLAGVTGNVDLNYLNGEKSLEWFTGKGGAVGTPQPEGIGMARSIYWEGYGINYHDRPHGNYLGDFTTAAEVLYWDAYWGEDNDVWLDLGRSRWVKAEHYYWRPFKAISKFPEGYEVSYCDGIDGAHKGSINSKKPLTVFFRKEGWIDIGGNRWAPEKHFDIVDIR	333	PBC5_CBD	205	270	GIGMARSIYWEGYGINYHDRPHGNYLGDFTTAAEVLYWDAYWGEDNDVWLDLGRSRWVKAEHYYWR	66
A0A0G8EYP9	A0A0G8EYP9_203	MKKIADLSHHNNSINWAAASKELDLAIIRVQYGSRTIDKRYKEYVQGCKDYGVPFGHYAYGCYVSVQDAIVEANDFMARADKEAKFLVLDVEDDTLASCGAANLAKASQAFIDTCRAAGWKVGLYVSHHMYTSYGLNTVNADFLWIPRYGNKPAYSCDLWQYTETGSLAGVTGNVDLNYLNGEKSLEWFTGKGGVVGTPQPEGIGMAKSIYWEGYGINYHDRPHGKYLGDFTTAAEVLYWDAYWGEDNDVWLDLGRSRWVKAEHYYWRPFKAISKFPEGYEVSYCDGINGAYKGSINSKEPLTVFFRKEGWIDIGGNRWAPEKHFDIVDIR	331	PBC5_CBD	203	268	GIGMAKSIYWEGYGINYHDRPHGKYLGDFTTAAEVLYWDAYWGEDNDVWLDLGRSRWVKAEHYYWR	66
W8Z3B1	W8Z3B1_203	MKKIADLSHHNGSINWAAASKELELAIIRVQYGSRTIDTRYKEYVQGCKEYGVPFGHYAYGCYVSVQDAIVEANDFMARADKEAKFLVLDVEDDTLASCGAANLAKASQAFIDTCRAAGWKVGLYVSHHMYTSYGLNTVNADFLWIPRYGNKPAYSCDLWQYTETGSLAGVTGNVDLNYLNSKKSLEWFTGKGGVVGAPQPEGIGFAKSIYWEGYGINYYDGPHGNYLGDFTTAAEVLYWDAYWGEDNDVWLDLGRSRWVKAEHYYWRTFKAISKFPEGYEVSYCDGINGAYKGSINSKEPLTVFFRKEGWIDIGGNRWAPEKHFDIVDMR	331	PBC5_CBD	203	270	GIGFAKSIYWEGYGINYYDGPHGNYLGDFTTAAEVLYWDAYWGEDNDVWLDLGRSRWVKAEHYYWRTF	68
W8Z3B1	W8Z3B1_268	MKKIADLSHHNGSINWAAASKELELAIIRVQYGSRTIDTRYKEYVQGCKEYGVPFGHYAYGCYVSVQDAIVEANDFMARADKEAKFLVLDVEDDTLASCGAANLAKASQAFIDTCRAAGWKVGLYVSHHMYTSYGLNTVNADFLWIPRYGNKPAYSCDLWQYTETGSLAGVTGNVDLNYLNSKKSLEWFTGKGGVVGAPQPEGIGFAKSIYWEGYGINYYDGPHGNYLGDFTTAAEVLYWDAYWGEDNDVWLDLGRSRWVKAEHYYWRTFKAISKFPEGYEVSYCDGINGAYKGSINSKEPLTVFFRKEGWIDIGGNRWAPEKHFDIVDMR	331	PBC5_CBD	268	330	RTFKAISKFPEGYEVSYCDGINGAYKGSINSKEPLTVFFRKEGWIDIGGNRWAPEKHFDIVDM	63
R8H2F7	R8H2F7_145	MAKFIYPTDTTRVTSGFRGDRPDHHGVDLAESGYHPIYAAASGQVSRSYLSSSYGECIMIVHTIDGVTWETVYAHMRSGSRTVKEGDYVIQGQTIGVMGETGQASGQHLHFELHKGRWNVSKSDAVNPLDYLGKGGGNGVPQPEGIGFAKSKYPEGFGVNYHDKPHGSFQGRFTTAAEVLYWGAYWGADGDVWLDLGRSRWVKAEHYNYWPFKAVSKYPEGWGVNYYDGIDGPYKGRISSKAPVMIYARKEGWIDVGRNSWAPEEHFDILDIR	273	PBC5_CBD	145	208	GIGFAKSKYPEGFGVNYHDKPHGSFQGRFTTAAEVLYWGAYWGADGDVWLDLGRSRWVKAEHYN	64
A0A854KIE9	A0A854KIE9_203	MKKIADLSHHNGSINWAAASKELELAIIRVQYGSRTIDTRYKEYVQGCKDYGVPFAHYAYGCYVSVQDAIVEANDFMARADKEAKFLVLDVEDDTLASCGAANLAKASQAFIDTCRAAGWKVGLYVSHHMYTSYGLNTVNADFLWIPRYGNKPSYNCDLWQYTETGSLAGVSGNVDLNYLNGEKSLEWFTGKGGVVGTSQPEGIGFAKSIYWEGYGINYHDRPHGNYQGNFTTAAEVLYWGAYWGEDNDVWLDLGRSRWVKAEHYYWRPFKAISKYPEGYGVNFYDGINGSYKGRITSKEPLTVFFRKEGWIDIGGNRWTPEEHFDIVDIR	331	PBC5_CBD	203	266	GIGFAKSIYWEGYGINYHDRPHGNYQGNFTTAAEVLYWGAYWGEDNDVWLDLGRSRWVKAEHYY	64
J7V6H5	J7V6H5_203	MKKIADLSHHNQSINWAAASKELELAIIRVQYGSKTIDTRYKEYVQGCKDYGVPFAHYAYGCYVSVQDAIVEANDFMARADKEAKFLVLDVEDDTLASCGAANLAKASQAFIDTCRAAGWKVGLYVSHHMYTSYGLNTVNADFLWIPRYGNKPAYSCDLWQYTETGSLAGVSGNVDLNYLNGDKSLEWFTGKGGSTGPNQPEGIGMAKSIYWEGYGINYHDRPHGNYQGNFTTAAEVLYWDAYWGEDGDVWLDLGRSRWVKAEHYYWRPFKAISKFPEGYGVNFYEGINGSYKGRITSKAPLTVFFRKDGWIDIGGNRWTPEEHFDIVDIR	331	PBC5_CBD	203	266	GIGMAKSIYWEGYGINYHDRPHGNYQGNFTTAAEVLYWDAYWGEDGDVWLDLGRSRWVKAEHYY	64
A0A2A7W6T5	A0A2A7W6T5_203	MKKIADLSHHNNSINWAAASKELDLAIIRVQYGSRTIDKRYKEYVQGCKDYGVPFGHYAYGCYVSVQDAIVEANDFMARADKEAKFLVLDVEDDTLASCGAANLAKASQAFIDTCRAAGWKVGLYVSHHMYTSYGLNTVNADFLWIPRYGNKPAYSCDLWQYTETGSLAGVTGNVDLNYLNGEKSFEWFTGKGGAVGTPQPEGIGMAKSIYWEGYGINYHDRPHGKYLGDFTTAAEVLYWDAYWGEDNDVWLDLGRSRWVKAEHYYWRPFKAISKFPEGYEVSYCDGINGAYKGSINSKEPLTVFFRKEGWIDIGGNRWTPEKHFDIVDIR	331	PBC5_CBD	203	266	GIGMAKSIYWEGYGINYHDRPHGKYLGDFTTAAEVLYWDAYWGEDNDVWLDLGRSRWVKAEHYY	64
A0A1C4ENR4	A0A1C4ENR4_203	MKKIADLSHHNNSINWAAASKELDLAIIRVQYGSRTIDKRYREYVQGCKDYGVPFGHYAYGCYVSVQDAIVEANDFMARADKEAKFLVLDVEDDTLASCGAANLAKASQAFIDTCRAAGWKVGLYVSHHMYTSYGLNTVNADFLWIPRYGNKPAYSCDLWQYTETGSLAGVTGNVDLNYLNGEKSLEWFTGKGGAVGTPQPEGIGMARSIYWEGYGINYHDRPHGNYLGDFTTAAEVLYWDAYWGEDNDVWLDLGRSRWVKAEHYYWRPFKAISKFPEGYEVSYCDGINGAYKGSINSKEPLTVFFRKEGWIDIGGNRWTPEKHFDIVDIR	331	PBC5_CBD	203	266	GIGMARSIYWEGYGINYHDRPHGNYLGDFTTAAEVLYWDAYWGEDNDVWLDLGRSRWVKAEHYY	64
A0A5B8PMY2	A0A5B8PMY2_145	MATFIYPTDTTRVTSGFRGDRPDHHGIDLAEAGYHPIYAAAGGQVSRSYFSTSYGECIMIVHNINGVTWETVYAHMRSGSRTVKQGDYVTQGQTIGVMGETGQAYGQHLHFEMHKGSWNMNKSNAVNPLDYLGKGGIGGTPQPEGIGFAKSIYWEGYGINYYDGPHGNYLGDFTTAAEVLYWDAYWGEDNDVWLDLGRSRWVKAEHYYWRPFKAISKFPEGYEVSYCDGIDGAYKGSINSKEPLTVFFRKEGWIDIGGNRWTPEKHFDIVDIR	273	PBC5_CBD	145	208	GIGFAKSIYWEGYGINYYDGPHGNYLGDFTTAAEVLYWDAYWGEDNDVWLDLGRSRWVKAEHYY	64
A0A2A7DZZ1	A0A2A7DZZ1_145	MATFIYPTDTKRVTSGFRGDRPDHHGIDLAEAGYHPIYAAASGKVSRSYLSSSYGECIMIVHNINGVTWETVYAHMRSGSRTVKEGDTVTQGQTIGVMGETGQAYGQHLHFEMHKGSWNINKSNAVNPLDYLGKDGVVGTPQPEGIGFAKSIYWEGYGINYYDGPHGKYIADFTTAAEVLYWDAYWGEDNDVWLDLGRSRWVKAEHYYWRPFKAISKFPEGYEVSYCDGIDGAYKGSINSKEPLTVFFRKEGWIDIGGNRWTPEKHFDIVDIR	273	PBC5_CBD	145	208	GIGFAKSIYWEGYGINYYDGPHGKYIADFTTAAEVLYWDAYWGEDNDVWLDLGRSRWVKAEHYY	64
A0A1C4ENN9	A0A1C4ENN9_194	MSILAASVKTKNLPQQVLRWQPMVESECAAQGVSELVPYVLGIIMVESDGNSETTPDIMQSSESQGWPMNTIKNPKDSIYYGVKHLKGAFDDAKKNGITDLSAIVQSYNFGRAYLRWLASNNKQHSLPVADLYSKTVVAPSLGNTTGAMVRYSNPIAVAYNGGYRYKNGGNFFYAEIVKQYVDFNAGGVPQPEGIGMARSIYWEGYGINYYDGPHGNYLGDFTTAAEVLYWDAYWGEDNDVWLDLGRSRWVKAEHYYWRPFKAISKFPEGYEVSYCDGINGAYKGSINSKEPLTVFFRKEGWIDIGGNRWTPEKHFDIVDIR	322	PBC5_CBD	194	257	GIGMARSIYWEGYGINYYDGPHGNYLGDFTTAAEVLYWDAYWGEDNDVWLDLGRSRWVKAEHYY	64
A0A6L5Q6K4	A0A6L5Q6K4_145	MATFIYPTDTTRVTSGFRGDRPDHHGIDLAQAGYHPIYAAAGGQVSRSYFSTSYGECIMIVHNINGITWETVYAHMRSGSRTVKQGDYVTQGQTIGVMGETGEAYGQHLHFEMHKGGWNMNKSNAVNPLDYLGKGGVVGTPQPEGIGMARSIYWEGYGINYYDGPHGKYIADFTTAAEVLYWDAYWGEDNDVWLDLGRSRWVKAEHYYWRPFKAISKFPEGYEVSYCDGIDGAYKGSINSKEPLTVFFRKDGWIDIGGNRWTPEKHFDIVDIR	273	PBC5_CBD	145	208	GIGMARSIYWEGYGINYYDGPHGKYIADFTTAAEVLYWDAYWGEDNDVWLDLGRSRWVKAEHYY	64
R8HMZ5	R8HMZ5_197	MGHIVDISKWNGDIEWSVAAPQLDLVIARVQDGSNYVDPMYKSYVASMKSHSVPFGNYAFCRFVSVEDAKKEAQEFWARGDKDALFWVADVEQETMGNMVAGSQAFIDELYRLGAKKVGFYVGHHMYEQFGMSKVKADFTWIPRYGGNKPAYPCDIWQYTETGQVPGIGKCDLNLLVGDKPLSWFIGQKPNVSQPAGIGIAQSKYPEGWGINYYDGPHGPYKGVLSTAAEVLYYWAHWGDGDTWLDVGNNSWVKAEHFNFWPFKAISKYPEGWGVNYYDGIDGQYKGTISSKAPFMIYARKEGWIDIGNNSWAPEKHFDILDIR	324	PBC5_CBD	197	259	GIGIAQSKYPEGWGINYYDGPHGPYKGVLSTAAEVLYYWAHWGDGDTWLDVGNNSWVKAEHFN	63
A0A2B0MMV1	A0A2B0MMV1_206	MGKYIIDISKWNGNINWDVAASQIELAICRVQYGSRTVDERYKSYVTNLEQRGIPHAAYAYGCYVSVNDAVIEAKDFMNRVSSNAKFLVLDVEDDTLKSCGPYRLAEASQAFINTCKAAGWKVGLYVGHHMYNKYGLKGVEADFLWIPRYGGNKPAYPCDIWQYTEAGNVEGIGKVDLNYLVGSKPLSWFLGSTNHIQNYSEEIVGIGIAHSKYPEGYGINLYENPADPVFTGHIINKIPYLIFEGYWGGGDKDMIKLGNEQQWAKLEHFDVEWFQAYSKYPAGYGVNYYEEPECINFKGVINGSVSYRIWARKEGAIDIGQNSWVKEEHVVIK	334	PBC5_CBD	206	271	GIGIAHSKYPEGYGINLYENPADPVFTGHIINKIPYLIFEGYWGGGDKDMIKLGNEQQWAKLEHFD	66
A0A4U3BYF7	A0A4U3BYF7_32	MNRLVGNKSLSWFINSNKANQSNIVYTQQPNGIGIAVSKYPDGYGINLYENPMNPQFTGTLTQKIPYLILAGYWGGGEQDMICLGNDKQWVYLKHFNVKWFYATSKYPVGYGVNYYEEPECMNYKGNIDGSTSFRVWGRVGNAVDIGQNSWIPEKYVIIKQL	162	PBC5_CBD	32	97	GIGIAVSKYPDGYGINLYENPMNPQFTGTLTQKIPYLILAGYWGGGEQDMICLGNDKQWVYLKHFN	66
A0A855C6Z6	A0A855C6Z6_204	MGYIVDISKWNGTINWDIAASQLDLVIARVQDGSNTVDFMYQNYVSEMKKHSIPFGNYAFCRFISIADAKKEAQDFWNRGDQSAKFWVADVEVQTMVDMQGGTQAFIDELRRLGAGKVGLYVGHHTYLSFGARNIEVDFVWIPRYGGNKPAYPCDMWQYTDSGNVPGIGKCDLNRLVGNKSLSWFINSNKANQSNIVYTQQPNGIGIAVSKYPDGYGINLYENPMNPQFTGTLTQKIPYLILAGYWGGGEQDMICLVNDKQWVYLNHFNVKWFYATSKYPVGYGVNYYEEPECMNYKGNIDGSTSFRVWGRVGNAVDIGQNSWIPEKHVIIKQL	334	PBC5_CBD	204	269	GIGIAVSKYPDGYGINLYENPMNPQFTGTLTQKIPYLILAGYWGGGEQDMICLVNDKQWVYLNHFN	66
A0A120EEF7	A0A120EEF7_149	MGIFNYPTDTTRVTSGFRGSRPDHHGVDFAESGYHPIYASASGQVSQSYLSSSYGECIMIVHSIDGATWETVYAHMRNGSRTVKAGDYVTQGQTIGVMGSTGQSTGQHLHFELHKGRWNVSKSNAVNPLDYLGKGNNDNNNNKPIQPIGLGIAKSKYPEGWDINLYSSPNSDASFTGNIINTKMPYLIVDAAWFDEKPMICLGKEAWAALEHFEVDWFFAYSKYPAGYGINTYDGPNGNYTGNVDGSTPYRLSGRKDGYLDIGGNRWLKEEHFNVR	276	PBC5_CBD	149	214	GLGIAKSKYPEGWDINLYSSPNSDASFTGNIINTKMPYLIVDAAWFDEKPMICLGKEAWAALEHFE	66
A0A854ZG94	A0A854ZG94_204	MGYIVDISKWNGTINWDIAASQLDLVIARVQDGSNTVDFMYQNYVSEMKKHSIPFGNYAFCRFISIADAKKEAQDFWNRGDQSAKFWVADIEVQTMVDMQGGTQAFIDELRRLGAEKVGLYVGHHTYLSFGACNIEADFIWIPRYGGNKPAYPCDMWQYTDLGNVPGIGKCDLNRLVGNKSLSWFIDSNKANQSNIVYTQQPNGIGIAVSKYPDGYGINLYETPMTPQFTGALTQKIPYLILTSYWGGGEQDMICLGNDKQWAYLKHFNVKWFYATSKYPVGYGVNYYEEPECMNYKGNIDGSTSFRVWGRVGNAIDIGQNSWIPEKHVIIK	332	PBC5_CBD	204	269	GIGIAVSKYPDGYGINLYETPMTPQFTGALTQKIPYLILTSYWGGGEQDMICLGNDKQWAYLKHFN	66
A0A243EEG2	A0A243EEG2_204	MGYIVDISKWNGTINWDIAASQLDLVIARVQDGSNTVDFMYQNYVSEMKKHSIPFGNYAFCRFISIADAKKEAQDFWNRGDQSAKFWVADIEVQTMVDMQGGTQAFIDELRRLGAEKVGLYVGHHTYLSFGARNIEADFVWIPRYGGNKPAYPCDMWQYTDSGNVPGIGKCDLNRLVGNKSLSWFIDSNKANQSNIVYTQQPNGIGIAVSKYPDGYGINLYENPMNPQFTGTLTQKIPYLILTGYWGGGEQDMICLGNDKQWAYLKHFNVKWFYATSKYPVGYGVNYYEEPECMNYKGNIDGSTSFRVWGRVGNAVDIGQNSWIPEKHVIIK	332	PBC5_CBD	204	269	GIGIAVSKYPDGYGINLYENPMNPQFTGTLTQKIPYLILTGYWGGGEQDMICLGNDKQWAYLKHFN	66
A0A2B9DGC2	A0A2B9DGC2_99	FIDELRRLGAEKVGLYVGHHMYLSFGARNIEADFVWIPRYGGNKPAYPCDIWQYTDSGNVPGIGKCDLNRLVGNKSLSWFIDSNKANQSNIVYKQQPNGIGIAVSKYPDGYGINLYENPMNPQFTGALTQKIPYLILTGYWGGGEQDMICLGNDKQWAYLKHFKVKWFYATSKYPVGYRVNYYEEPECMNYKGNIDGSTSFRVWGRVGNALDIGQNSWIPEEHVIIK	227	PBC5_CBD	99	164	GIGIAVSKYPDGYGINLYENPMNPQFTGALTQKIPYLILTGYWGGGEQDMICLGNDKQWAYLKHFK	66
A0A2A8HAV4	A0A2A8HAV4_204	MGYIVDISKWNGTINWEIAASQLDLVIARVQDGSNTVDFMYQNYVNAMKKHSVPFGNYAFCRFISIADTKKEAQDFWNRGDKSAAFWVADVEVQTMVDMQGGTQVFIDELRRLGAKKVGLYVGHHTYVSFGARNIDADFVWIPRYGGNKPAYPCDIWQYTDSGNVPGIGKCDLNQLIGNKSLSWFIDSNQENQSNVVDLQQSSGIGIAVSKYPDGYGINIYENPVNPQYTGAITKKIPYLILNSYWGGGDKDMICLGNDKQWVYLKHFDVRWYYASSKYPVGYGVNYYGEPECINYKGNIDGSTSYRVWGRVKNAVDIGQSSWIPEKHLIIK	332	PBC5_CBD	204	269	GIGIAVSKYPDGYGINIYENPVNPQYTGAITKKIPYLILNSYWGGGDKDMICLGNDKQWVYLKHFD	66
A0A4R4BCT5	A0A4R4BCT5_207	MGYIIDISKWNGTINWDIAATQLDLVIARVQDGSNMVDFMYQSYVNEMKKRSIPFGNYAFCRFISIADARKEAQDFWNRGDKSAKFWVVDVEIQTMMDMQGGTQAFIDELRRLGAKKVGLYVGHHTYVSFGSRNIEVDFVWIPRYGGNKPAYPCDIWQYTDSGYVPGIGKCDLNQLIGNKSLSWFIGSDQVNQSILSDKEDTQQSNGIGIAVSKYDDGYGINVYENPANPQFTGTITQKTPYLVLGGYWGGADKDMICLGNDKQWVYVKYFDVKWFYASSKYPVGYGVNYYAEPECINYKGNIDGAKSFRVWGRAKNAVDIGQNNWILEEHLNIKYL	337	PBC5_CBD	207	272	GIGIAVSKYDDGYGINVYENPANPQFTGTITQKTPYLVLGGYWGGADKDMICLGNDKQWVYVKYFD	66
A0A1E8BNW5	A0A1E8BNW5_204	MGYIVDISKWNGNINWDIAASQLDLVIARVQDGSNTVDFMYQSYVKEMKKRSIPFGNYAFCRFISISDAKKEAQDFWNRGDKTAKFWVADVEVQTMVDMEGGTQAFIDELRRLGAKKIGLYVGHHTYVSFGARNIDADFIWIPRYGGNKPAYPCDIWQYTDSGNVSGIGKCDLNQLIGNKDLSWFIGSNQTNQSSIGDSKQPNGIGIAVSKYNDGYGINLYENPANPQFTGRITKKIPYLIYKGYWGGGEKDMICLGSEQQWAKLEHFNVQWFYAYSKYTPGYEIRTHDGPNGNDTGAVDGKVPYRIWNRQDGYVDIGGNKWIKEEHVQIK	331	PBC5_CBD	204	269	GIGIAVSKYNDGYGINLYENPANPQFTGRITKKIPYLIYKGYWGGGEKDMICLGSEQQWAKLEHFN	66
K0FM85	K0FM85_204	MGYIVDISKWNGTINWEIAAPQLDLVIARVQDGSNTVDFMYQNYVNAMKKHSVPFGNYAFCRFISIADAKKEAQDFWNRGDKSAAFWVADVEVQTMVDMQGGTQVFIDELRRLGAKKVGLYVGHHTYVSFGARNIDADFVWIPRYGGNKPAYPCDIWQYTDSGNVPGIGKCDLNQLIGNKSLSWFIDSNQENQSNVVDLQQSSGIGIAVSKYPDGYGINLYENPVIPQYTGAITKKIPYLILNSYWGGGDKDMICLGNDKQWVYLKHFDVRWYYASSKYPVGYGVNYYGEPECINYKGNIDGSTSYRVWGRVKNAVDIGQSSWILEKHLIIK	332	PBC5_CBD	204	269	GIGIAVSKYPDGYGINLYENPVIPQYTGAITKKIPYLILNSYWGGGDKDMICLGNDKQWVYLKHFD	66
A0A7X2ERE2	A0A7X2ERE2_204	MGYIVDILKWNGTINWDIAASQLDLVIARVQDGSNTVDFMYQNYVSEMKKHSIPFGNYAFCRFISIADAKKEARDFWNRGDQSAKFWVADVEVQTMADMQGGTQAFIHELRRLGAEKVGLYVGHHTYLSFGARNIEADFIWIPRYGGNKPAYPCDMWQYTDSGNVPGIGKCDLNRLVGNKSLSWFIDSNKANQSNIVYTQQPNGIGIAVSKYPDGYAINLYEPPMTPQFTGALTQKIPYLILTGYWGGDEQDMICLGNDKQWAYLKHFNVKWFYATSKYPVGYGVNYYEEPECMNYKGNIDGSTSFRVWDRVGNAVDIGQNSWIPEKHVIIK	332	PBC5_CBD	204	269	GIGIAVSKYPDGYAINLYEPPMTPQFTGALTQKIPYLILTGYWGGDEQDMICLGNDKQWAYLKHFN	66
C2UV18	C2UV18_204	MGYIVDISKWNGTINWEIAAPQLDLVIARVQDGSNTVDFMYQNYVNEMKKHSVPFGNYAFCRFISIADAKKEAQDFWNRGDKSAAFWVADVEVQTMIDMQGGTQVFIDELRRLGAKKVGLYVGHHTYVSFGARNIDADFVWIPRYGGNKPAYQCDIWQYTDSGNVPGIGKCDLNQLIGNKSLSWFIDSNQENQSNVVDLQQSSGIGIAVSKYPDGCGINLYENPVNPQYTGAITKKIPYLILNSYWGGGDKDMICLGNDKQWVYLKHFDVRWYYASSKYPAGYGVNYYGEPECINYKGNIDGSTSYRVWGRVKNAVDIGQSSWIPEKHLIIK	332	PBC5_CBD	204	269	GIGIAVSKYPDGCGINLYENPVNPQYTGAITKKIPYLILNSYWGGGDKDMICLGNDKQWVYLKHFD	66
C2T0M6	C2T0M6_204	MGYIVDISKWNGTINWDIAASQLDLVIARVQDGSNTVDFMYQNYVSEMKKHSIPFGNYAFCRFISIADAKKEAQDFWNRGDQSAKFWVADVEVQTMADMQGGIQAFIDELRRLGAEKVGLYVGHHTYLSFGACNIEADFVWIPRYGGNKPAYPCDMWQYADSGNVPGIGKCDLNRLVGNKSLSWFIDSNKANQSNIVYTQQPNGIGIAVSKYPDGYGINLYETPMTPQFTGALTQKIPYLILTGYWGGGEQDMICLENDKQWAYLKHFNVKWFYATSKYPVGYGVNYYEEPECMNYKGNIDGSTSFRVWGRVGNAVDIGQNSWIPEKHVIIK	332	PBC5_CBD	204	269	GIGIAVSKYPDGYGINLYETPMTPQFTGALTQKIPYLILTGYWGGGEQDMICLENDKQWAYLKHFN	66
A0A1D3N8R4	A0A1D3N8R4_204	MGYIVDISKWNGNINWDIAASQLDLVIARVQDGSNTVDFMYQGYVKEMKKRSIPFGNYAFCRFISISDAKKEAQDFWNRGDKNAKFWVADVEVQTMVDMQGGTQAFIDELRRLGAKKIGLYVGHHTYVSFGARNIDADFIWIPRYGGNKPAYPCDIWQYTDSGNVPGIGKCDLNQLIGNKNLSWFIGSNQTNQSSIGDSKQPNGIGIAVSKYDDGYGINLYENPANPQFTGRLTKKIPYLIYKGYWGGGEKDMICLGSEQQWAKLEHFNVQWFYAYSKYTPGYEIRTYDGPNGNDTGAIDGKVPYRIWNRQDGYIDIGGNKWIKEEHVQIK	331	PBC5_CBD	204	269	GIGIAVSKYDDGYGINLYENPANPQFTGRLTKKIPYLIYKGYWGGGEKDMICLGSEQQWAKLEHFN	66
A0A2S8UG94	A0A2S8UG94_204	MGYIVDISKWNGNINWDIAASQIDLVIARVQDGSNTVDFMYQGYVKEMKKRSIPFGNYAFCRFISISDAKKEAQDFWNRGDKSAKFWVADVEVQTMVDMQGGTQAFIDELRRLGAKKIGLYVGHHTYVSFGARNIDADFIWIPRYGGNKPAYPCDIWQYTDSGNVPGIGKCDLNQLIGNKNLSWFIGSNQTNQSSIGDSKQPNGIGIAVSKYDDGYGINLYENPANPQFTGRLTKKIPYLIFKGYWGGGEKDMICLGGEQQWAKLEHFNVQWFYTYSKYTPGYEIRTYDGPNGNDTGAVDGKVPYRIWNRQDGYIDIGGNKWIKEEHVQIK	331	PBC5_CBD	204	269	GIGIAVSKYDDGYGINLYENPANPQFTGRLTKKIPYLIFKGYWGGGEKDMICLGGEQQWAKLEHFN	66
A0A2A7X3L6	A0A2A7X3L6_207	MGYIIDISKWNGTIDWDIAASRLDLVIARVQDGSNTVDFMYQNYVNEMKKRSIPFGNYAFCRFISIADARKEAQDFWSRGDKSAKFWVVDVEIQTMIDMQGGTQAFIDELRRLGAKKVGLYVGHHTYVSFGARNIEVDFVWIPRYGGNKPAYPCDIWQYTDAGNVPGIGKCDLNQLIGNKSLSWFIGSDQVNQSIQFNKENTQQSNGIGIAVSKYPDGYGINVYENPKNPQFTGTITQKNPYLVLHGYWEDADKDMICLGNDKQWVYVKHFDVEWFYAVSKYPVGYGVNYYAEPECINYKGNIDGSKSFRVWGRAKNAVDIGQNNWILEEHLNIKYL	337	PBC5_CBD	207	272	GIGIAVSKYPDGYGINVYENPKNPQFTGTITQKNPYLVLHGYWEDADKDMICLGNDKQWVYVKHFD	66
B7H577	B7H577_204	MGYIVDISKWNGTINWDIAASQLDLVIARVQDGSNTVDFMYQNYVSEMKKHSIPFGNYAFCRFISIADAKKEAQDFWNRGDQSAKFWVADIEVQTMVDMQGGTQAFIDELRRLGAEKVGLYVGHHTYLSFGACNIEADFVWIPRYGGNKPAYPCDMWQYTDSGNVPGIGKCDLNRLVGNKSLSWFIDSNKANQSNIVYTQQPNGIGIAVSKYPDGHGINLYETPMTPQFTGALTQKIPYLILTGYWGGGEQDMICLGNDKQWAYLKHFNVKWFYATSKYPVGYGVNYYEEPECMNYKGDIDGSTSFRVWGRVGNAVDIGQNSWIPEKHVIIK	332	PBC5_CBD	204	269	GIGIAVSKYPDGHGINLYETPMTPQFTGALTQKIPYLILTGYWGGGEQDMICLGNDKQWAYLKHFN	66
A0A1J9UC35	A0A1J9UC35_204	MGYIVDISKWNGNINWDIAASELDLVIARVQDGSNTVDFMYQSYVNEMRKRSIPFGNYAFCRFISISDAKKEAQDFWNRGDKSAKFWVADVEVQTVVDMQSGTQAFIDELRRLGAKKVGLYVGHHTYVSFGARNIDADFIWIPRYGGNKPAYPCDIWQYTDSGNVPGIGKCDLNQLIGNKGLSWFIGTNQTNQTSIENIKLSNGIGIAVSKYADGYGINLYEDPANPQFTGRITKKTPYLIFKGYWGGGEKDMICLGSEQQWAKLEHFNIQWFYAYSKYAPGYEIRTYDGPNGNDTGAVDGKVPYRIWNRQDGYVDIGGNKWIKEEHVQIK	331	PBC5_CBD	204	269	GIGIAVSKYADGYGINLYEDPANPQFTGRITKKTPYLIFKGYWGGGEKDMICLGSEQQWAKLEHFN	66
A0A2T0EEF9	A0A2T0EEF9_204	MGYIVDISKWNGTINWEIAAPQLDLVIARVQDGSNTVDFMYQNYVNAMKKHSVPFGNYAFCRFISIADAKKEAQDFWNRGDKSAAFWVADVEVQTMVDMQGGTQVFIDELRRLGAKKVGLYVGHHTYVSFGARNIDADFVWIPRYGGNKPAYPCDIWQYTDSGNVPGIGKCDLNQLIGNKSLSWFIDSNQENQSNVVDLQQSSGIGIAVSKYADGYGINLYENPVNPQYTGAITKKIPYLILNSYWGGGDKDMICLGNDKQWVYLKHFDVRWYYASSKYPVGYGVNYYGEPECINYKGNIDGSTSYRVWGRVKNAVDIGQSSWIPEKHLIIK	332	PBC5_CBD	204	269	GIGIAVSKYADGYGINLYENPVNPQYTGAITKKIPYLILNSYWGGGDKDMICLGNDKQWVYLKHFD	66
A0A4U2N7P3	A0A4U2N7P3_204	MGYIVDISKWNGTINWDIAASQLDLVIARVQDGSNTVDFMYQNYVSEMKKHSIPFGNYAFCRFISIADAKKEARDFWNRGDQSAKFWVADVEVQTMADMQGGTQAFIHELRRLGAEKVGLYVGHHTYLSFGARNIEADFIWIPRYGGNKPAYPCDMWQYTDSGNVPGIGKCDLNRLVGNKSLSWFIDSNKANQSNIVYTQQPNGIGIAVSKYPDGYAINLYETPMTPQFTGALIQKIPYLILTGYWGGDEQDMICLGNDKQWAYLKHFNVKWFYATSKYPVGYGVNYYEEPECMNYKGNIDGSTSFRVWDRVGNAVDIGQNSWIPEKHVIIK	332	PBC5_CBD	204	269	GIGIAVSKYPDGYAINLYETPMTPQFTGALIQKIPYLILTGYWGGDEQDMICLGNDKQWAYLKHFN	66
A0A2B1FI66	A0A2B1FI66_204	MGYIVDISKWNGNINWDIAASELDLVIARVQDGSNTVDFMYQSYVNEMRKRSIPFGNYAFCRFISISDAKKEAQDFWNRGDKSAKFWVADVEVQTVVDMQSGTQAFIDELRRLGAKKVGLYVGHHTYVSFGARNIDADFIWIPRYGGNKPAYPCDIWQYTDSGNVPGIGKCDLNQLIGNKDLSWFIGTNQTNQTSIENIKQSNGMGIAVSKYADGYGINLYEDPANPQFTGRITKKIPYLIFKGYWGGGEKDMICLGSEQQWAKLEHFNIQWFYAYSKYAPGYEIRTYDGPNGNDTGAVDGKVPYRIWNRQDGYVDIGGNKWIKEEHVQIK	331	PBC5_CBD	204	269	GMGIAVSKYADGYGINLYEDPANPQFTGRITKKIPYLIFKGYWGGGEKDMICLGSEQQWAKLEHFN	66
A0A242ZBB9	A0A242ZBB9_207	MGYIIDISKWNGTIDWDIAASQLDLVIARVQDGSNTVDFMYQNYVNEMKKRSIPFGNYAFCRFISIADARKEAQDFWSRGDKSAKFWVVDVEIQTMMDMQGGTQAFIDELRRLGAKKVGLYVGHHTYVSFGARNIEVDFVWIPRYGGNKPAYPCDIWQYTDSGNVPGIGKCDLNQLIGKKSLSWFIGSDQVNQSVQSGKEDTQRSTGIGIAVSKYSDGYGINLYENPANPQFTGTITQKTPYIVLHGYWGGANKDMICLGNDKQWVYVKHFDVKWFYASSKYPVGYGVNYYAEPECINYKGNIDGSKSFRVWGRAKNAVDIGQNNWILEEHVTIKNL	337	PBC5_CBD	207	272	GIGIAVSKYSDGYGINLYENPANPQFTGTITQKTPYIVLHGYWGGANKDMICLGNDKQWVYVKHFD	66
A0A2B6HFD4	A0A2B6HFD4_209	MVWGYIIDISKWNGTIYWDIAASQLDLVIARVQDGSNTVDFMYQNYVNEMKKRSIPFGNYAFCRFISIADARKEAQDFWSRGDKSAKFWVVDIEIQTMMDMQGGTQAFIDELRCLGAKKVGLYVGHHTYVSFGARNIEVDFVWIPRYGGNKPAYPCDIWQYTDAGNVPGIGKCDLNQLIGNKSFSWFIGSDQVNQPIQFNKKNTQQSNGIGIAVSKYPDGYGINVYENPANPQFTGTITQKNPYLILHGYWEDADKDMICLGNDKQWVYVKHFDVKWFYAVSKYPVGYRVNYYAEPECINYKGNIDGSKSFRVWGRAKNAVDIGQNNWILEEHLNIKYL	339	PBC5_CBD	209	274	GIGIAVSKYPDGYGINVYENPANPQFTGTITQKNPYLILHGYWEDADKDMICLGNDKQWVYVKHFD	66
A0A1C4D1Y6	A0A1C4D1Y6_204	MGYIVDISKWNGNINWDIAVSQLDLVIARVQDGSNTVDFMYQGYVKEMKKRSIPFGNYAFCRFISISDAKKEAQDFWNRGDKNAKFWVADVEVQTMVDMQGGTQAFIDELRRLGAKKIGLYVGHHTYVSFGARNIDADFIWIPRYGGNKPAYPCDIWQYTDSGNVPGIGKCDLNQLIGNKNLSWFIGSNQTNQSSIGDSKQPNGIGIAVSKYDDGYGINLYENPANPQFTGRLMKKIPYLIFKGYWGGGEKDMICLGSEQQWAKLEHFNVQWFYAYSKYTPGYEIRTYDGPNGNDTGAVDGKVPYRIWNHQDGYIDIGGNKWIKEEHVQIK	331	PBC5_CBD	204	269	GIGIAVSKYDDGYGINLYENPANPQFTGRLMKKIPYLIFKGYWGGGEKDMICLGSEQQWAKLEHFN	66
A0A2C1I612	A0A2C1I612_207	MGYIIDISKWNGTINWDIAASQLDLVIARVQDGSNTIDFMYQNYVTEMKKRNIPFGNYAFCRFISIADARKEAQDFWSRGDKSAKFWVVDAEIQTMMDMQGGIQAYIDELRRLGAKKVGLYVGHHTYVSFGSRNIEVDFVWIPRYGGNKPAYPCDIWQYTDSGYVPGIGKCDLNQLIGNKSLSWFIGSDQVNQSILSEKENAQQPNGIGIAVSKYDDGYGINVYENPTNPQFTGTIIQKTPYIVLRGYWGGADKDMICLGNDKQWVYVEYFDVKWFYASSKYPVGYGVNYYAEPECINYKGNIDGSKSFRVWGRVKNAVDIGQNNWILEEHITIK	335	PBC5_CBD	207	272	GIGIAVSKYDDGYGINVYENPTNPQFTGTIIQKTPYIVLRGYWGGADKDMICLGNDKQWVYVEYFD	66
A0A243BWZ8	A0A243BWZ8_152	MAKFIYPTDTTRVTSGFRGSRADHHGIDLAESGYHPIYAAASGRVSRSYVSSSYGECIMIVHTIDGATWETVYAHMRSGSRTVKEGDYVTQGQTIGVMGSTGQVTGQHLHFELHKGSWNVNKSDAVNPLDYLGKGDGGGTTDPSNKPIQPKGLGIATSKYPEGWGINLYSSGNKDAWFTGEVINTKTPYLILDGAWYGGNENMLCLGWQQWAKQEHLDVQWFYAYSKYPAGYGINTYKGPNGEWTGNVDGSVPYGIFARKDGYIDIGQNTWVKEEHFNVR	280	PBC5_CBD	152	218	GLGIATSKYPEGWGINLYSSGNKDAWFTGEVINTKTPYLILDGAWYGGNENMLCLGWQQWAKQEHLD	67
R8HKD3	R8HKD3_215	MKKHIIDISKWNDSINWDVLAPQVSLAICRVQYGSDTVDGLYKQHVAQLEKRGIPHAAYAYGCYVSVNDAIVEANDFMKRTNSNAKFLVLDCEDDTLKSCGPDNLAAASQAFIDTCKAAGWKVGFYVSHHMYNQYGLNKVKADFLWIPRYGSNKPAYACDLWQYADGETGGWLDGVGKVDLNVLNGDKPLSWFIGGNELNPINPIDPIQPIQKEGIGHATSKYDDGYGVNLYGNPADPIFAGRITQKIPYLIQKGYWGGGEKDMICLGNEKQWAYLKHFDVKWFFAHSKYPVGWGIAVHSEPECINHVGNIDGSTPYRIWGRVGDAIDIGGNRWIREEHVIIK	343	PBC5_CBD	215	280	GIGHATSKYDDGYGVNLYGNPADPIFAGRITQKIPYLIQKGYWGGGEKDMICLGNEKQWAYLKHFD	66
A0A2S8U9M7	A0A2S8U9M7_215	MKKHIIDISKWNDSINWDVLAPQISLAICRVQYGSDTVDGLYKQHVAQLEKRGIPHAAYAYGCYVSVNDAIVEANDFMKRTNLNAKFLVLDCEDDTLKSCGPDNLAAASQAFIDTCKAAGWKVGFYVSHHMYNQYGLNKVKADFLWIPRYGSNKPAFACDLWQYADGETGGWLDGVGKVDLNVLNGDKPLSWFIGGNELNPINPIDPIQPIQKEGIGHATSKYDNGYGVNLYENPADPIFAGRITQKIPYLIQKGYWGGGEKDMICLGNEKQWAYLKHFDVKWFYAHSKYPVGWGIAVHSEPECINHVGNIDGSTPYRIWGRVGDAIDIGGNRWIREEHVTIK	343	PBC5_CBD	215	280	GIGHATSKYDNGYGVNLYENPADPIFAGRITQKIPYLIQKGYWGGGEKDMICLGNEKQWAYLKHFD	66
C3HBE7	C3HBE7_50	MVKYSQPIAVAYNGGYRYKNGGNFFYSEIVKQYVDFDEAGNNNKPIQPVGLGIAVNKYPNNGGINLYSQPQGGYFTRVIYDKTPYLIIDAAWYENPMICLGNEAWAALEHFDVQWFSAYSKYPPGGGINTYDGPNGNYTGFVDGSAPYRVFGRLNGYIDIGNNTWVKEEHFNVK	174	PBC5_CBD	50	112	GLGIAVNKYPNNGGINLYSQPQGGYFTRVIYDKTPYLIIDAAWYENPMICLGNEAWAALEHFD	63
A0A2A7IQ54	A0A2A7IQ54_207	MGYIIDISKWNGTINWDIATPQLDLVIARVQDGSNMVDFMYQNYVNEMKKRSIPFGNYAFCRFISIADARKEAQDFWNRGDKSAKFWVVDAEIQTMMDMQGGTQAFIDELRRLGAKKVGLYVGHHTYVSFGARNIEVDFVWIPRYGGNKPAYPCDIWQYTDSGNVPGIGKCDLNQLIGNKSLSWFIGSDEVNQSILSDKEDTQQPNGIGIAVSKYDDGYGINVYENPANPQFTGTITQKTPYVVIRGYWEDEDKNMICLGNDKQWVYVKHFDVKWFYASSKYPVGYGVNYYAEPECINYKGNIDGSKSFRMWDRAKNAVDIGQNNWILEEHLNIKHL	337	PBC5_CBD	207	272	GIGIAVSKYDDGYGINVYENPANPQFTGTITQKTPYVVIRGYWEDEDKNMICLGNDKQWVYVKHFD	66
J8D4D2	J8D4D2_100	MYNGSMIVHTIDGVTWETVYAHMRSGSRTVKEGDYVTQGQTLGVMGSTGQADGQHLHFELHKGGWNDSKSNAVNPLDYLGKGDGGSTTDPSENKPVQPKGVGIATSKYPEGAGINLYISGDKDAHATGRIIDTKTPYLIIDAAWYGGNENRLCLGWQAWVKQEHFDVQWFYAYSKYPAGAGINTYNGPNGEWTGNVDGSVAYEIYARKDGYIAIGPNAWVKEEHFNVR	228	PBC5_CBD	100	166	GVGIATSKYPEGAGINLYISGDKDAHATGRIIDTKTPYLIIDAAWYGGNENRLCLGWQAWVKQEHFD	67
A0A2B5XIV8	A0A2B5XIV8_207	MGYIIDISKWNGTIDWGIAASQLDLVIVRVQDGSNTVDFMYQNYVNEMKKRSIPFGNYAFCRFISIADARKEAQDFWSRGDKSAKFWVVDVEIQTMMDMQGGTQAFIDELRRLGAKKVGLYVGHHTYVSFGARNIEVDFLWIPRYGGKKPAYPCDIWQYTDTGNVPGIGKCDLNQLIGNKSLSWFIGSDQVNQSIQFNRENTQQSNGIGIAVSKYSDGYEINLYENPANPQFTGTITQKNPFLVLHGYWEDADKDMICLGNDKQWVYVKHFDVEWFYAVSKYPVGYGVNYYAEPECINYKGNIDGSKSFRVWGRAKNAVDIGQNNWILEEHVTIKNL	337	PBC5_CBD	207	272	GIGIAVSKYSDGYEINLYENPANPQFTGTITQKNPFLVLHGYWEDADKDMICLGNDKQWVYVKHFD	66
A0A853Y4F9	A0A853Y4F9_207	MGYIIDISKWNGTIDWDNAASQLDLVIARVQDGSNTVDFMYQNYVNEMKKRSIPFGNYAFCRFISIADARKEAQDFWNRGDKSAKFWVVDVEIQTMMDMQGGTQAFIDELRRLGAKKVGLYVGHHTYVSFGAHNIEVDFVWIPRYGGNKPAYPCDIWQYTDSGNVPGIGKCDLNQLIGNKSLSWFLGSDEVNQSILSDKEDTQQQNGIGIAVSKYDDGYGINVYENPANPQFTGTITQKTPYVVIRGYWEEADKNMICLGNDKQWVYVKHFDVKWFYASSKYPIGYGVNYYAEPECINYKGNIDGSKSFRVWDRAKNAVDIGQNNWILEEHLNIKHL	337	PBC5_CBD	207	272	GIGIAVSKYDDGYGINVYENPANPQFTGTITQKTPYVVIRGYWEEADKNMICLGNDKQWVYVKHFD	66
A0A1C4CCF7	A0A1C4CCF7_207	MGYIIDISKWNGTINWDIAASQLDLVIARVQDGSNMVDFMYQNYVNEMKKRSIPFGNYAFCRFISITDARKEAQDFWNRGDKSAKFWVVDAEIQTMMDMQGGIQAFIDELRRLGVKKVGLYVGHHTYVSFGSRNIEVDFVWIPRYGGNKPAYPCDIWQYTDSGYVPGIGKCDLNQLIGNKSLSWFIGSDEVNQSILSDKEDTQQPNGIGIAVSKYEDGYGINVYENPANPQFTGTITQKTPYVVIRGYWEDADKNMICLGNDKQWVYVKHFDVKWFYASSKYPVGYGVNYYAEPECINYKGNIDGSKFFRVWDRAKNAVDIGQNNWILEEHLNIKHL	337	PBC5_CBD	207	272	GIGIAVSKYEDGYGINVYENPANPQFTGTITQKTPYVVIRGYWEDADKNMICLGNDKQWVYVKHFD	66
A0A1W6WY81	A0A1W6WY81_149	MTKFIYPTDTTRVTSGFRGSRPDHHGVDLAEAGYHPIYAAASGQVSRSYFSSSYGECIMIVHTIDGITWETVYAHMRSGSRTVKEGDYVSQGQTIGVMGNTGDSSGQHLHFELHKGRWNASKSNAVNPLDHLGKDGGGNNTDKPIQPVGLGIAVNKYPNNGGINLYSQPQGGHFTRVIYDKTPYLIIDAAWFENPMICLGNEAWAALEHFDVQWFSAYSKYPPGGGINTYDGPNGNYTGFVDGSVPYRVFGRLNGYIDIGNNAWVKEEHFNVR	273	PBC5_CBD	149	211	GLGIAVNKYPNNGGINLYSQPQGGHFTRVIYDKTPYLIIDAAWFENPMICLGNEAWAALEHFD	63
A0A1T2PA87	A0A1T2PA87_170	MEIRKKLVDPSKYDIKCPNTMTPEFITVHNTYNDASAENEISYMIGNNNSVSFHVAVDDKEAVQGIPFDRNAWHAGDGNGSGNRKSIGVEICYSLSGGDRYYKAEDNAAIVIAQLMKQFNIPISNVRTHKSWSGKYCPHRMLDEGRLDQFIEKVNKAFNNNNNKPIQPVGLGIAVNKYPNNGGINLYSQPQGGYVTRVISDKTPYLIVDAAWYENPMICLGNEAWAALEHFDVQWFNAYSKYLPGSGINTYDSPNGNYTGFVDGSVPYRILARKDGYLAIGNNAWVKEEHFDVR	294	PBC5_CBD	170	232	GLGIAVNKYPNNGGINLYSQPQGGYVTRVISDKTPYLIVDAAWYENPMICLGNEAWAALEHFD	63
C2RBP3	C2RBP3_169	MEIRRKLVDPSKYGIKCPNTMTPEFITVHNTYNDASAENEISYMIGNNNAVSFHVAVDDKEAVQGIPFDRNAWHAGDGNGSGNRKSIGVEICYSLSGGDKYYKAEDNAAIVIAQLMKQFNIPISNVRTHKSWSGKHCPHRMLDEGRLDQFIGKINKAFNNNNKPIQPVGIGIAVNKYSNNGGINLYSQPQGGEFIGQVIYDKTPYLILSAAWYEKTMLCLAKDAWAALEHFDVQWFNAYSKYPPGGGINTYDGPNGNYTGFVDGSVPYRVFGRLNGYIDIGNNTWVKEEHFNVR	294	PBC5_CBD	169	232	GIGIAVNKYSNNGGINLYSQPQGGEFIGQVIYDKTPYLILSAAWYEKTMLCLAKDAWAALEHFD	64
A0A5C1G558	A0A5C1G558_151	MAKFIYPTDTTRVTSGFRGSRPDHHGVDLAEAGYHPIYAAASGQVSRSYLSSSYGECIMIVHTIDGATWETVYAHMRSGSRTVKEGDYVTQGQTIGVMGNTGQSSGQHLHFELHKGRWDASKSNAVNPLDYLGKGGNTTDPSENKPVQPTGIGIAVNKYSNNGGINLYSQPQSGEFIGQVIYDKTPYLILSAAWYEKPMLCLAKDAWAALEHFDVQWFSAYSKYPPGGGINTYDGPNGNYTGFVDGSVPYRVYGRLNGYIDIGNNTWVKEEHFNVR	276	PBC5_CBD	151	214	GIGIAVNKYSNNGGINLYSQPQSGEFIGQVIYDKTPYLILSAAWYEKPMLCLAKDAWAALEHFD	64
A0A5C1G4T6	A0A5C1G4T6_199	MSILAASVKTKNLPQQVLRWQSMVESECAAQGVSELVPYVLGIIMVESGGNSETTPDIMQSSESQGWPMNTIKNPKDSIYYGVKHLKGAFDDAKKNGITDLSAIVQSYNFGRAYLRWLASNNKQHSLPVADLYSKTVVAPSLGNTTGAMVKYSQPIAVAYNGGYRYKNGGNFFYSEIVKQYVDFDGGNPSENKPVQPVGIGIAVNKYSNNGGINLYSQPQGGEFISQVIYDKTPYLILSAAWYEKPMLCLAKDAWAALEHFDVQWFSAYSKYPPGGGINTYDGPNGNYTGFVDGSVPYRVYGRLNDYIDIGNNTWVKEEHFNVR	324	PBC5_CBD	199	262	GIGIAVNKYSNNGGINLYSQPQGGEFISQVIYDKTPYLILSAAWYEKPMLCLAKDAWAALEHFD	64
A0A0R1KNX8	A0A0R1KNX8_105	MKIKKFVASVFTVTTLALIGISTQTQTVSAATTTASASGVVYVTNANGAGIYTQSQNGVTRASSMLGNKTAWRIDKTMNVDGAVYYEVGANEWISANDISTEAPAVSLSKDMYINVAGGVNLYDAPNGNFTGNVATGHTMVHVYASKTDSTGNTWYDVGRSQWINGKYMSTDNVKQTLTMSATAYDPVVLGSNMGYSGVAANLSKFPRGTHLRITANGKTYDRVVNDTGLFAYSNPNQLDIAMPNSQALQFGRQNVTVQVLG	262	PBC5_CBD	105	170	AVSLSKDMYINVAGGVNLYDAPNGNFTGNVATGHTMVHVYASKTDSTGNTWYDVGRSQWINGKYMS	66
D8H2Y2	D8H2Y2_201	MGHIVDISKWNGNIDWSVAAPQLDLVIARVQDGSNYVDPMYKEYVQAMKNYKVPYGNYAFCRFTSIADAKKEAQDFWARGDKGALFWVADVEVKTMGDMQSGTQAFIDELRRLGANKVGLYVGHHTYEAFGAANIKADFTWIPRYGGNKPAYPCDIWQYTETGNVSGIGKCDLNYLIGNKSLSWFLDGNVDNKEQQSRPVGIGIAISKYPVGYEVNLNTNPTDFIFSGNSIKDKNPYLIYKAWWIPEYMINFGGDQQWAKLEHFDVQWFYTYSKYPSGYQIRHYDGPNGKDTGFVDGSEPYRLFGRQDGHVDIGGNRWIREEHVVIR	327	PBC5_CBD	201	265	GIGIAISKYPVGYEVNLNTNPTDFIFSGNSIKDKNPYLIYKAWWIPEYMINFGGDQQWAKLEHFD	65
A0A0R1WQ50	A0A0R1WQ50_108	MKIKNFVASFLTVTSLALVGVSVQAQTVDAATVSMSDTSSVIYVSNANGATLYTTPDSQGNMNFNGVRLQNKSAWRTNKIANVNGVTYFQVANNAWVASTDVTGNAPSVAVDKDMYVKANGGVNLYDAPNGSFNGYSVTGGNMVHVYQSQTDANGTTWYDVGMSRWIKGDYLSNDNVKQTLTMNATAYDPAVLGSNMGYSGVAANLSKFPKGTHLRITDGNGKVYDRVVNDTGLFAYSNPNQLDIAMPNSEALQFGRQNVTVQVIG	266	PBC5_CBD	108	173	SVAVDKDMYVKANGGVNLYDAPNGSFNGYSVTGGNMVHVYQSQTDANGTTWYDVGMSRWIKGDYLS	66
A0A0K2LDR1	A0A0K2LDR1_108	MKIKNFVASLLTVTSLALVGVSVQSQTVDAATVSMSDTSSVIYIANANGATLYTTPDSQGNMSFAGARLQNKTAWRTNKIANVNGVTYYQVANNAWVAATDSSSTAPAVALDKDMYVKANGGVNLYDAPNGGFNGYSVTGGNMVHVYQSQTDANGTTWYDVGKSRWIKGDYLSNDNVKQTLTMNATAYDPAVLGSSMGYSGVAANLSKFPKGTHLRITASNGQTFDRVVNDTGYFAYSNPNQLDIAMPNSQALQFGRQNVTVQVIG	266	PBC5_CBD	108	173	AVALDKDMYVKANGGVNLYDAPNGGFNGYSVTGGNMVHVYQSQTDANGTTWYDVGKSRWIKGDYLS	66
A0A1N6PIT9	A0A1N6PIT9_201	MGHIVDISKWNGNIDWSVAAPQLDLVIARVQDGSNYVDPMYKEYVQTMKSYKVPYGNYAFCRFTSIADAKKEAQDFWARGDKGALFWVADVEVKTMDDMQGGTQAFIDELRRLGAKKVGLYVGHHTYEAFGAANIKADFTWIPRYGGNKPAYPCDMWQYTETGNVSGIGKCDLNYLIGNKSLSWFLDGNGDNKGQQSRPVGIGTAVSKYPVGYEVNLNTNPTDFIFSGNSIKDKNPYLIYKAWWIPEYMINFGGDQQWAKLEHFDVQWFYAYSKYPSGYQIRHYDGPNGKDTGFVDGSEPYRLFGRQDGHVDIGGNRWIREEHVVIR	327	PBC5_CBD	201	265	GIGTAVSKYPVGYEVNLNTNPTDFIFSGNSIKDKNPYLIYKAWWIPEYMINFGGDQQWAKLEHFD	65
A0A5B7SWR3	A0A5B7SWR3_105	MKIKKIAASILTVTTLALVGITTQVQTANAAVSSIDTSSVIYITNNNGAQLYSLSNDTMSTTSRSLANKSAWITNKITNVSGVTYYQVATNSWVAATDLSTEAPAVALDKDMYVKGNGGVNLYDAPNGSYVGSVNGGSTVHVYESKTDANGTTWYDVGKSRWINGEYLSNDNVKQTLTMSATAYDPAVLGSNMGYSGVAANLSKFPKGTHLRITDGSGNTYDRVVNDTGLFAYSNPNQLDIAMPNSQALQFGRQNVTVQVIG	262	PBC5_CBD	105	169	AVALDKDMYVKGNGGVNLYDAPNGSYVGSVNGGSTVHVYESKTDANGTTWYDVGKSRWINGEYLS	65
A0A5P8QGX0	A0A5P8QGX0_106	MKIKNFVASVFTVTTLALIGISTQTQTVSAATTTASASGVVYVTNVNGAGIYTQSQNGVTRANSMLGNKTAWRIDKTMNVDGAVYYEVGANEWISANDTSTEAPAVSLNKDMYINVAGGVNLYDAPNGNFTGNVATGHTMVHVYASKTDSTGTTWYDVGRSQWINGKYMSTDNVKQTLTMSATAYDPVVLGSNMGYSGVAANLSKFPRGTHLRITANGKTYDRVVNDTGLFAYSNPNQLDIAMPNSQALQFGRQNVTVQVLG	262	PBC5_CBD	106	170	VSLNKDMYINVAGGVNLYDAPNGNFTGNVATGHTMVHVYASKTDSTGTTWYDVGRSQWINGKYMS	65
A0A386PWH0	A0A386PWH0_108	MKIKNFVASFLTVTSLALVGVSMNTQAVDAATVSMSDTSSVIYVSNANGARLYTDPGSQGNMKLNGIGLQNKSAWRTNRIANVDGTVFYQVANNAWVAAADVSNDAPAIAVNKDMYVKANGGVNLYDAPNGSFNGYSVSGGNMVHVYQSQTDANGTTWYDVGMSRWIKGDYLSNDNVKQTLTMNATAYDPAVLGSSMGYSGVAANLSKFPKGTHLRITAGNGKVYDRVVNDTGAFAYSNPNQLDIAMPNSEALQFGRQNVTVQVIG	266	PBC5_CBD	108	173	AIAVNKDMYVKANGGVNLYDAPNGSFNGYSVSGGNMVHVYQSQTDANGTTWYDVGMSRWIKGDYLS	66
A0A4Z0JN73	A0A4Z0JN73_108	MKIKHLMASLFTVTTLALIGVNVPTTVDAATVSYVNNSGVVYVTNTNGATVYGQPDNQGRIGSTGAKLANKTGWKYIKSANINGTTYLEVGTNAWIALSDTSSEAPAISLDKDMYINVAGGVNLYDGPNGNFTGNVATGRTMVHVYASKVANGSTWYDVGRNQWINGKYMSEDNVKQTLTMSATAYDPAVLGSSMGYSGVAANLSKFPKGTHLRITASNGQTYDRIVNDTGLFAYNNPNQLDIAMPNSQALSFGRQNVTVQVIG	264	PBC5_CBD	108	171	ISLDKDMYINVAGGVNLYDGPNGNFTGNVATGRTMVHVYASKVANGSTWYDVGRNQWINGKYMS	64
A0A243A708	A0A243A708_198	MSILAASVKTKNLPQQVLRWQSMVESECAAQGVSELVPYVLGIIMVESDGNSETTPDIMQSSESQGWPMNTIKNPKDSIYYGVKHLKGAFDDAKKNGITDLSAIVQSYNFGRAYLRWLASNNKQHSLPVADLYSKTVVAPSLGNTTGAMVKYSQPIAVAYNGGYRYKNGGNFFYAEIVKQYVDFDGAGNNNKPVQPIGLGIAVNKYPNNGGINLYSEAQGGHFTRVIYDKTPYLIIDAAWFENPMICLGNEAWAALEHFDVQWFSAYSKYPPGGGINTYDGPNGNYTGFVDGSVPYRLLARKDGYLGIGNNAWVKEE	317	PBC5_CBD	198	260	GLGIAVNKYPNNGGINLYSEAQGGHFTRVIYDKTPYLIIDAAWFENPMICLGNEAWAALEHFD	63
A0A0R2B8Y0	A0A0R2B8Y0_38	MGVKRTIFTALAAVALLGTGVSLVNAPTAQAAAVATTQGRAYIHYVKGYSIAVWTTPTADRQLTGKTIKDGSQVTYVDKTTGADGHVWYKLADNQWISGQYAVSQVIPQTSGTLLINEHPAFGVPVFDSPNADQLGTGRILKGGQQLPFVDAQFGFDGHVWYKLGNNEWVNSQFAGIIFDNGKGTSEPIRIKYTPGYSIAVWNSPLINQQPTAKKLKHGTVWKTFKMVEYNNTYWYNLGGNQWINGKYTEFAN	253	PBC5_CBD	38	102	QGRAYIHYVKGYSIAVWTTPTADRQLTGKTIKDGSQVTYVDKTTGADGHVWYKLADNQWISGQYA	65
A0A0R2B8Y0	A0A0R2B8Y0_114	MGVKRTIFTALAAVALLGTGVSLVNAPTAQAAAVATTQGRAYIHYVKGYSIAVWTTPTADRQLTGKTIKDGSQVTYVDKTTGADGHVWYKLADNQWISGQYAVSQVIPQTSGTLLINEHPAFGVPVFDSPNADQLGTGRILKGGQQLPFVDAQFGFDGHVWYKLGNNEWVNSQFAGIIFDNGKGTSEPIRIKYTPGYSIAVWNSPLINQQPTAKKLKHGTVWKTFKMVEYNNTYWYNLGGNQWINGKYTEFAN	253	PBC5_CBD	114	175	LLINEHPAFGVPVFDSPNADQLGTGRILKGGQQLPFVDAQFGFDGHVWYKLGNNEWVNSQFA	62
A0A2P4R8F0	A0A2P4R8F0_109	MKIKHFAASILTVATLALIGVSAQTQTVNAATVSTADASGVIYVSNANGAPLFTTPDANGNISSKNISLENKSAWSYNQTANVDGVTYYQVATDTWVSANDTSSEAPAVSLDKDMYINANGGVNLYDAPNGNFSGSTVTGGSMVHVYESKTDANGTTWYDVGMSRWIKGDYVSNDNVKETLTMSATAYDPVVLGSDMGYTGVAANLSKFPKGTHLRITDSNGKTYDRVVNDTGLFAYSNPNQLDIAMPNSEALQFGRQNITVQVLG	266	PBC5_CBD	109	173	VSLDKDMYINANGGVNLYDAPNGNFSGSTVTGGSMVHVYESKTDANGTTWYDVGMSRWIKGDYVS	65
A0A2K9HJ17	A0A2K9HJ17_108	MKIKNFVASIFTVTTLALIGVSAQAQTVNAATVSTVNSTGVVYVTNASGANIYGQPNDQGVFGSTAMTLANKTAWKFDKTATINGAVYYEVATNEWVSSSDISTNAPGVALNKDMYINIKGGVNLYDAPNGNFTGNVATGNTMVHVYESKTDAAGNTWYDVGRSQWINGKYMSNDNVKQTLTMSATAYDPVVLGSNMGYSGVAANLSKFPKGTHLRITANGKTYDRVVNDTGLFAYSNPNQLDIAMPNSQALQFGRRNVTVQVLG	265	PBC5_CBD	108	173	GVALNKDMYINIKGGVNLYDAPNGNFTGNVATGNTMVHVYESKTDAAGNTWYDVGRSQWINGKYMS	66
A0A0H4LS45	A0A0H4LS45_105	MKIKKIAASILTVTTLALMGISTQTQTVNAAVASIDTSSVIYITNNNGAQLYSLSNDTMSTTSRSLANKSAWITNKITNVNGVTYYQVATNTWVAATDLSTEAPAVSLDKDMYVKNNGGVNLYDAPNGNYVGSVNGGSTVHVYESKTDANGTTWYDVGKSRWINGEYLSNDNVKQTLTMSATAYDPVVLGSNMGYSGVAANLSKFPKGTHLRITDGSGNTYDRVVNDTGLFAYSNPNQLDIAMPNSQALQFGRQNVTVQVIG	262	PBC5_CBD	105	169	AVSLDKDMYVKNNGGVNLYDAPNGNYVGSVNGGSTVHVYESKTDANGTTWYDVGKSRWINGEYLS	65
